# Supplementary material for: 4,4,5,5-Tetra­methyl-2-[1,3,6,8-tetra­bromo-7-(4,4,5,5-tetra­methyl-1,3,2-dioxaborolan-2-yl)pyren-2-yl]-1,3,2-dioxaborolane
Source: Acta Crystallogr Sect E Struct Rep Online. 2012 Feb 17;68(Pt 3):o771. doi: 10.1107/S1600536812006095 (PMC3297842; doi:10.1107/S1600536812006095)
Supplement: Supplementary file 1 [file e-68-0o771-sup1.cif]

##############################################################################
#                                                                            #
# This CIF contains the data in a paper accepted for publication in          #
# Acta Crystallographica Section E. It conforms to the requirements of       #
# Notes for Authors for Acta Crystallographica Section E, and has been       #
# peer reviewed under the auspices of the IUCr Commission on Journals.       #
#                                                                            #
# Full details of the Crystallographic Information File format               #
# are given in the paper "The Crystallographic Information File (CIF):       #
# a New Standard Archive File for Crystallography" by S. R. Hall, F. H.      #
# Allen and I. D. Brown [Acta Cryst. (1991), A47, 655-685].                  #
#                                                                            #
# The current version of the core CIF dictionary is obtainable from          #
# ftp://ftp.iucr.org/pub/cif_core.dic.                                       #
#                                                                            #
# Software is freely available for graphical display of the structure(s)     #
# in this CIF. For information consult the CIF software page                 #
# http://www.iucr.org/resources/cif/software.                                #
#                                                                            #
# This file may be used for bona fide research purposes within the           #
# scientific community so long as proper attribution is given to the journal # 
# article from which it was obtained.                                        #
#                                                                            #
##############################################################################
data_I
_audit_creation_method     SHELXL-97
_chemical_name_systematic
;
4,4,5,5-Tetramethyl-2-[1,3,6,8-tetrabromo-7-(4,4,5,5-tetramethyl-1,3,2-
dioxaborolan-2-yl)pyren-2-yl]-1,3,2-dioxaborolane
;
_chemical_name_common     ?
_chemical_formula_moiety     'C28 H28 B2 Br4 O4'
_chemical_formula_sum     'C28 H28 B2 Br4 O4'
_chemical_formula_iupac     'C28 H28 B2 Br4 O4'
_chemical_formula_weight     769.76
_chemical_melting_point     ?
_symmetry_cell_setting     monoclinic
_symmetry_space_group_name_H-M     'P 21/c'
_symmetry_space_group_name_Hall     '-P 2ybc'
loop_
    _symmetry_equiv_pos_as_xyz
    'x, y, z'
    '-x, y+1/2, -z+1/2'
    '-x, -y, -z'
    'x, -y-1/2, z-1/2'
_cell_length_a     15.5047(10)
_cell_length_b     7.5136(5)
_cell_length_c     13.9191(9)
_cell_angle_alpha     90.00
_cell_angle_beta     113.9610(10)
_cell_angle_gamma     90.00
_cell_volume     1481.78(17)
_cell_formula_units_Z     2
_cell_measurement_reflns_used     3344
_cell_measurement_theta_min     2.88
_cell_measurement_theta_max     27.38
_cell_measurement_temperature     296(2)
_exptl_crystal_description     'pod'
_exptl_crystal_colour     'colourless'
_exptl_crystal_size_max     0.34
_exptl_crystal_size_mid     0.24
_exptl_crystal_size_min     0.16
_exptl_crystal_density_diffrn     1.725
_exptl_crystal_density_meas     ?
_exptl_crystal_density_method     'not measured'
_exptl_crystal_F_000     756
_exptl_absorpt_coefficient_mu     5.464
_exptl_absorpt_correction_type     multi-scan
_exptl_absorpt_process_details     '(SADABS; Bruker, 2009)'
_exptl_absorpt_correction_T_min     0.2581
_exptl_absorpt_correction_T_max     0.4751
_exptl_special_details
;
;
_diffrn_ambient_temperature     296(2)
_diffrn_radiation_type     MoK\a
_diffrn_radiation_wavelength     0.71073
_diffrn_radiation_source     'fine-focus sealed tube'
_diffrn_radiation_monochromator     graphite
_diffrn_measurement_device_type     'Bruker APEXII CCD'
_diffrn_measurement_method     '\f and \w scans'
_diffrn_detector_area_resol_mean     ?
_diffrn_reflns_number     8745
_diffrn_reflns_av_R_equivalents     0.0255
_diffrn_reflns_av_sigmaI/netI     0.0298
_diffrn_reflns_theta_min     2.88
_diffrn_reflns_theta_max     27.45
_diffrn_reflns_theta_full     27.45
_diffrn_measured_fraction_theta_max     0.987
_diffrn_measured_fraction_theta_full     0.987
_diffrn_reflns_limit_h_min     -20
_diffrn_reflns_limit_h_max     18
_diffrn_reflns_limit_k_min     -9
_diffrn_reflns_limit_k_max     9
_diffrn_reflns_limit_l_min     -9
_diffrn_reflns_limit_l_max     18
_refine_special_details
;
Refinement of <i>F</i>^2^ against ALL reflections. The weighted <i>R</i>-factor
<i>wR</i> and goodness of fit <i>S</i> are based on <i>F</i>^2^, conventional
<i>R</i>-factors <i>R</i> are based on <i>F</i>, with <i>F</i> set to zero for
negative <i>F</i>^2^. The threshold expression of <i>F</i>^2^ >
\s(<i>F</i>^2^) is used only for calculating <i>R</i>-factors(gt) <i>etc</i>.
and is not relevant to the choice of reflections for refinement.
<i>R</i>-factors based on <i>F</i>^2^ are statistically about twice as large
as those based on <i>F</i>, and <i>R</i>- factors based on ALL data will be
even larger.
;
_reflns_number_total     3344
_reflns_number_gt     2488
_reflns_threshold_expression     i>2\s(I)
_refine_ls_structure_factor_coef     Fsqd
_refine_ls_matrix_type     full
_refine_ls_R_factor_all     0.0540
_refine_ls_R_factor_gt     0.0351
_refine_ls_wR_factor_gt     0.0981
_refine_ls_wR_factor_ref     0.1087
_refine_ls_goodness_of_fit_ref     1.006
_refine_ls_restrained_S_all     1.006
_refine_ls_number_reflns     3344
_refine_ls_number_parameters     176
_refine_ls_number_restraints     0
_refine_ls_hydrogen_treatment     constr
_refine_ls_weighting_scheme     calc
_refine_ls_weighting_details
         'calc w=1/[\s^2^(Fo^2^)+(0.0653P)^2^+0.4343P] where P=(Fo^2^+2Fc^2^)/3'
_atom_sites_solution_hydrogens     geom
_atom_sites_solution_primary     direct
_atom_sites_solution_secondary     difmap
_refine_ls_shift/su_max     0.007
_refine_ls_shift/su_mean     0.001
_refine_diff_density_max     0.601
_refine_diff_density_min     -0.668
_refine_ls_extinction_method     none
_refine_ls_extinction_coef     ?
loop_
    _atom_type_symbol
    _atom_type_description
    _atom_type_scat_dispersion_real
    _atom_type_scat_dispersion_imag
    _atom_type_scat_source
    'C' 'C' 0.0033 0.0016
                         'International Tables Vol C Tables 4.2.6.8 and 6.1.1.4'
    'H' 'H' 0.0000 0.0000
                         'International Tables Vol C Tables 4.2.6.8 and 6.1.1.4'
    'O' 'O' 0.0106 0.0060
                         'International Tables Vol C Tables 4.2.6.8 and 6.1.1.4'
    'B' 'B' 0.0013 0.0007
                         'International Tables Vol C Tables 4.2.6.8 and 6.1.1.4'
    'Br' 'Br' -0.2901 2.4595
                         'International Tables Vol C Tables 4.2.6.8 and 6.1.1.4'
_computing_data_collection     'APEX2 (Bruker, 2009)'
_computing_cell_refinement     'SAINT (Bruker, 2009)'
_computing_data_reduction     'SAINT (Bruker, 2009)'
_computing_structure_solution     'SHELXS97 (Sheldrick, 2008)'
_computing_structure_refinement     'SHELXL97 (Sheldrick, 2008)'
_computing_molecular_graphics
;
OLEX-2 (Dolomanov <i>et al.</i>, 2009) and Mercury (Macrae <i>et al.</i>, 2006)
;
_computing_publication_material     'SHELXL97 (Sheldrick, 2008)'
loop_
    _atom_site_type_symbol
    _atom_site_label
    _atom_site_fract_x
    _atom_site_fract_y
    _atom_site_fract_z
    _atom_site_U_iso_or_equiv
    _atom_site_adp_type
    _atom_site_calc_flag
    _atom_site_refinement_flags
    _atom_site_occupancy
    _atom_site_symmetry_multiplicity
    _atom_site_disorder_assembly
    _atom_site_disorder_group
    Br Br1 0.77662(3) 0.70726(6) 0.97202(4) 0.07199(18) Uani d . 1 1 . .
    Br Br2 0.58141(3) 0.07842(5) 0.79828(3) 0.06680(17) Uani d . 1 1 . .
    O O1 0.73711(17) 0.4128(3) 0.75325(18) 0.0521(6) Uani d . 1 1 . .
    O O2 0.81831(17) 0.2540(4) 0.89972(18) 0.0603(7) Uani d . 1 1 . .
    C C1 0.8075(4) 0.3192(8) 0.6352(3) 0.0949(17) Uani d . 1 1 . .
    H H1A 0.7619 0.2248 0.6114 0.142 Uiso calc R 1 1 . .
    H H1B 0.8652 0.2812 0.6316 0.142 Uiso calc R 1 1 . .
    H H1C 0.7835 0.4218 0.5914 0.142 Uiso calc R 1 1 . .
    C C2 0.8258(2) 0.3653(5) 0.7461(3) 0.0537(9) Uani d . 1 1 . .
    C C3 0.6666(2) 0.4017(4) 0.8923(2) 0.0380(6) Uani d . 1 1 . .
    C C4 0.5917(2) 0.2876(4) 0.8788(2) 0.0395(7) Uani d . 1 1 . .
    C C5 0.5247(2) 0.3199(4) 0.9201(2) 0.0377(6) Uani d . 1 1 . .
    C C6 0.4480(2) 0.2033(4) 0.9060(3) 0.0503(8) Uani d . 1 1 . .
    H H6 0.4417 0.0985 0.8681 0.060 Uiso calc R 1 1 . .
    C C7 0.3844(2) 0.2413(5) 0.9460(3) 0.0522(9) Uani d . 1 1 . .
    H H7 0.3348 0.1628 0.9345 0.063 Uiso calc R 1 1 . .
    C C8 0.6087(2) 0.6003(4) 0.9941(2) 0.0404(7) Uani d . 1 1 . .
    C C9 0.6728(2) 0.5543(4) 0.9499(3) 0.0424(7) Uani d . 1 1 . .
    C C10 0.8662(3) 0.2212(5) 0.8302(3) 0.0588(10) Uani d . 1 1 . .
    C C11 0.8343(5) 0.0358(6) 0.7828(6) 0.119(2) Uani d . 1 1 . .
    H H11A 0.8451 -0.0486 0.8382 0.178 Uiso calc R 1 1 . .
    H H11B 0.8697 0.0015 0.7429 0.178 Uiso calc R 1 1 . .
    H H11C 0.7683 0.0387 0.7375 0.178 Uiso calc R 1 1 . .
    C C12 0.8844(4) 0.5382(7) 0.7748(5) 0.0971(17) Uani d . 1 1 . .
    H H12A 0.8460 0.6359 0.7364 0.146 Uiso calc R 1 1 . .
    H H12B 0.9378 0.5261 0.7571 0.146 Uiso calc R 1 1 . .
    H H12C 0.9059 0.5600 0.8489 0.146 Uiso calc R 1 1 . .
    C C13 0.9711(3) 0.2251(10) 0.8940(4) 0.113(2) Uani d . 1 1 . .
    H H13A 0.9882 0.3348 0.9325 0.169 Uiso calc R 1 1 . .
    H H13B 1.0032 0.2160 0.8479 0.169 Uiso calc R 1 1 . .
    H H13C 0.9889 0.1269 0.9423 0.169 Uiso calc R 1 1 . .
    C C14 0.53370(18) 0.4799(4) 0.9788(2) 0.0340(6) Uani d . 1 1 . .
    B B1 0.7425(2) 0.3542(5) 0.8473(3) 0.0397(7) Uani d . 1 1 . .
loop_
    _atom_site_aniso_label
    _atom_site_aniso_U_11
    _atom_site_aniso_U_22
    _atom_site_aniso_U_33
    _atom_site_aniso_U_12
    _atom_site_aniso_U_13
    _atom_site_aniso_U_23
    Br1 0.0592(3) 0.0748(3) 0.1085(4) -0.02956(19) 0.0614(3) -0.0371(2)
    Br2 0.0623(3) 0.0677(3) 0.0883(3) -0.01639(18) 0.0490(2) -0.0388(2)
    O1 0.0482(13) 0.0696(15) 0.0472(13) 0.0173(11) 0.0281(11) 0.0108(11)
    O2 0.0525(14) 0.0954(19) 0.0458(13) 0.0283(13) 0.0331(12) 0.0213(13)
    C1 0.124(4) 0.122(4) 0.058(3) 0.044(4) 0.056(3) 0.016(3)
    C2 0.053(2) 0.070(2) 0.0533(19) 0.0117(17) 0.0365(17) 0.0064(17)
    C3 0.0304(14) 0.0502(17) 0.0361(15) 0.0019(12) 0.0164(12) -0.0025(13)
    C4 0.0353(15) 0.0459(16) 0.0396(15) 0.0015(12) 0.0175(13) -0.0087(13)
    C5 0.0303(14) 0.0468(16) 0.0389(15) -0.0028(12) 0.0171(13) -0.0058(13)
    C6 0.0470(18) 0.0480(19) 0.066(2) -0.0136(14) 0.0337(17) -0.0207(16)
    C7 0.0449(18) 0.0520(19) 0.072(2) -0.0169(15) 0.0358(18) -0.0202(17)
    C8 0.0342(15) 0.0481(17) 0.0442(16) -0.0061(13) 0.0213(13) -0.0086(13)
    C9 0.0312(15) 0.0519(18) 0.0493(18) -0.0071(13) 0.0218(14) -0.0045(14)
    C10 0.054(2) 0.073(2) 0.070(2) 0.0207(18) 0.0466(19) 0.0189(19)
    C11 0.192(7) 0.055(3) 0.183(6) 0.007(3) 0.153(6) 0.004(3)
    C12 0.103(4) 0.078(3) 0.144(5) -0.016(3) 0.086(4) -0.003(3)
    C13 0.057(3) 0.197(7) 0.090(4) 0.045(4) 0.035(3) 0.029(4)
    C14 0.0288(13) 0.0408(15) 0.0354(15) -0.0024(11) 0.0162(12) -0.0050(12)
    B1 0.0338(17) 0.0473(19) 0.0427(19) 0.0011(14) 0.0204(15) -0.0029(15)
_geom_special_details
;
All e.s.d.'s (except the e.s.d. in the dihedral angle between two l.s. planes)
are estimated using the full covariance matrix. The cell e.s.d.'s are taken
into account individually in the estimation of e.s.d.'s in distances, angles
and torsion angles; correlations between e.s.d.'s in cell parameters are only
used when they are defined by crystal symmetry. An approximate (isotropic)
treatment of cell e.s.d.'s is used for estimating e.s.d.'s involving l.s.
planes.
;
loop_
    _geom_bond_atom_site_label_1
    _geom_bond_atom_site_label_2
    _geom_bond_site_symmetry_2
    _geom_bond_distance
    _geom_bond_publ_flag
    Br1 C9 . 1.899(3) ?
    Br2 C4 . 1.899(3) ?
    O1 B1 . 1.351(4) ?
    O1 C2 . 1.463(4) ?
    O2 B1 . 1.336(4) ?
    O2 C10 . 1.460(4) ?
    C1 C2 . 1.492(5) ?
    C1 H1A . 0.9600 ?
    C1 H1B . 0.9600 ?
    C1 H1C . 0.9600 ?
    C2 C10 . 1.530(5) ?
    C2 C12 . 1.542(6) ?
    C3 C9 . 1.380(4) ?
    C3 C4 . 1.394(4) ?
    C3 B1 . 1.583(4) ?
    C4 C5 . 1.397(4) ?
    C5 C6 . 1.425(4) ?
    C5 C14 . 1.428(4) ?
    C6 C7 . 1.345(4) ?
    C6 H6 . 0.9300 ?
    C7 C8 3_667 1.432(4) ?
    C7 H7 . 0.9300 ?
    C8 C9 . 1.408(4) ?
    C8 C14 . 1.419(4) ?
    C8 C7 3_667 1.432(4) ?
    C10 C13 . 1.504(6) ?
    C10 C11 . 1.535(7) ?
    C11 H11A . 0.9600 ?
    C11 H11B . 0.9600 ?
    C11 H11C . 0.9600 ?
    C12 H12A . 0.9600 ?
    C12 H12B . 0.9600 ?
    C12 H12C . 0.9600 ?
    C13 H13A . 0.9600 ?
    C13 H13B . 0.9600 ?
    C13 H13C . 0.9600 ?
    C14 C14 3_667 1.426(5) ?
loop_
    _geom_angle_atom_site_label_1
    _geom_angle_atom_site_label_2
    _geom_angle_atom_site_label_3
    _geom_angle_site_symmetry_1
    _geom_angle_site_symmetry_3
    _geom_angle
    _geom_angle_publ_flag
    B1 O1 C2 . . 107.2(3) ?
    B1 O2 C10 . . 107.7(2) ?
    C2 C1 H1A . . 109.5 ?
    C2 C1 H1B . . 109.5 ?
    H1A C1 H1B . . 109.5 ?
    C2 C1 H1C . . 109.5 ?
    H1A C1 H1C . . 109.5 ?
    H1B C1 H1C . . 109.5 ?
    O1 C2 C1 . . 109.7(3) ?
    O1 C2 C10 . . 103.0(2) ?
    C1 C2 C10 . . 118.3(4) ?
    O1 C2 C12 . . 104.4(3) ?
    C1 C2 C12 . . 108.0(4) ?
    C10 C2 C12 . . 112.5(4) ?
    C9 C3 C4 . . 116.6(3) ?
    C9 C3 B1 . . 122.0(3) ?
    C4 C3 B1 . . 121.4(3) ?
    C3 C4 C5 . . 123.7(3) ?
    C3 C4 Br2 . . 117.0(2) ?
    C5 C4 Br2 . . 119.2(2) ?
    C4 C5 C6 . . 123.7(3) ?
    C4 C5 C14 . . 117.7(2) ?
    C6 C5 C14 . . 118.6(2) ?
    C7 C6 C5 . . 121.6(3) ?
    C7 C6 H6 . . 119.2 ?
    C5 C6 H6 . . 119.2 ?
    C6 C7 C8 . 3_667 121.6(3) ?
    C6 C7 H7 . . 119.2 ?
    C8 C7 H7 3_667 . 119.2 ?
    C9 C8 C14 . . 117.3(3) ?
    C9 C8 C7 . 3_667 124.0(3) ?
    C14 C8 C7 . 3_667 118.6(3) ?
    C3 C9 C8 . . 124.2(3) ?
    C3 C9 Br1 . . 116.9(2) ?
    C8 C9 Br1 . . 118.9(2) ?
    O2 C10 C13 . . 109.0(3) ?
    O2 C10 C2 . . 103.1(2) ?
    C13 C10 C2 . . 116.5(4) ?
    O2 C10 C11 . . 106.1(3) ?
    C13 C10 C11 . . 110.7(5) ?
    C2 C10 C11 . . 110.7(4) ?
    C10 C11 H11A . . 109.5 ?
    C10 C11 H11B . . 109.5 ?
    H11A C11 H11B . . 109.5 ?
    C10 C11 H11C . . 109.5 ?
    H11A C11 H11C . . 109.5 ?
    H11B C11 H11C . . 109.5 ?
    C2 C12 H12A . . 109.5 ?
    C2 C12 H12B . . 109.5 ?
    H12A C12 H12B . . 109.5 ?
    C2 C12 H12C . . 109.5 ?
    H12A C12 H12C . . 109.5 ?
    H12B C12 H12C . . 109.5 ?
    C10 C13 H13A . . 109.5 ?
    C10 C13 H13B . . 109.5 ?
    H13A C13 H13B . . 109.5 ?
    C10 C13 H13C . . 109.5 ?
    H13A C13 H13C . . 109.5 ?
    H13B C13 H13C . . 109.5 ?
    C8 C14 C14 . 3_667 119.8(3) ?
    C8 C14 C5 . . 120.4(2) ?
    C14 C14 C5 3_667 . 119.8(3) ?
    O2 B1 O1 . . 114.1(3) ?
    O2 B1 C3 . . 122.8(3) ?
    O1 B1 C3 . . 123.1(3) ?
loop_
    _geom_hbond_atom_site_label_D
    _geom_hbond_atom_site_label_H
    _geom_hbond_atom_site_label_A
    _geom_hbond_site_symmetry_A
    _geom_hbond_distance_DH
    _geom_hbond_distance_HA
    _geom_hbond_distance_DA
    _geom_hbond_angle_DHA
    C4 Br2 Cg1 2_646 1.899(3) 3.4834(13) 4.921(3) 129.82(9)
data_global
_journal_date_recd_electronic     2012-01-14
_journal_date_accepted     2012-02-11
_journal_name_full     'Acta Crystallographica, Section E'
_journal_year     2012
_journal_volume     68
_journal_issue      3
_journal_page_first     o771
_journal_page_last     o771
_journal_paper_category     QO
_journal_paper_doi     10.1107/S1600536812006095
_journal_coeditor_code     TK5049
_publ_contact_author_name     'Professor Yu, Ping'
_publ_contact_author_address
;
School of Chemistry and Chemical
Engineering, Shandong University,
Jinan 250100, People's Republic of China
;
_publ_contact_author_email     cyinyc@163.com
_publ_contact_author_fax     '0086-531-88362782'
_publ_contact_author_phone     '0086-531-88362782'
_publ_section_title
;\
4,4,5,5-Tetramethyl-2-[1,3,6,8-tetrabromo-7-(4,4,5,5-tetramethyl-1,3,2-\
dioxaborolan-2-yl)pyren-2-yl]-1,3,2-dioxaborolane
;
loop_
    _publ_author_name
    _publ_author_address
    'Chen, Ying'
;
School of Chemistry and Chemical Engineering, Shandong University
Jinan 250100
People's Republic of China
;
    'Yu, Wen-tao'
;
State Key Laboratory of Crystal Materials, Shandong University
Jinan 250100
People's Republic of China
;
    'Liu, Zhi-qiang'
;
State Key Laboratory of Crystal Materials, Shandong University
Jinan 250100
People's Republic of China
;
    'Yu, Ping'
;
School of Chemistry and Chemical Engineering, Shandong University
Jinan 250100
People's Republic of China
;
