# Supplementary material for: 4,4,5,5-Tetra­methyl-2-[1,3,6,8-tetra­bromo-7-(4,4,5,5-tetra­methyl-1,3,2-dioxaborolan-2-yl)pyren-2-yl]-1,3,2-dioxaborolane
Source: Acta Crystallogr Sect E Struct Rep Online. 2012 Feb 17;68(Pt 3):o771. doi: 10.1107/S1600536812006095 (PMC3297842; doi:10.1107/S1600536812006095)
Supplement: Supplementary file 2 [file e-68-0o771-Isup2.hkl]

# 
# h,k,l, Fc-squared, Fo-squared, sigma(Fo-squared) and status flag 
# 
data_I
_shelx_title '  liuzq-1 in P2(1)/c' 
_shelx_refln_list_code          4 
_shelx_F_calc_maximum      226.68 
_exptl_crystal_F_000       756.00 
_reflns_d_resolution_high  0.7710 
 
loop_ 
 _symmetry_equiv_pos_as_xyz 
 'x, y, z' 
 '-x, y+1/2, -z+1/2' 
 '-x, -y, -z' 
 'x, -y-1/2, z-1/2' 
 
_cell_length_a    15.5047 
_cell_length_b     7.5136 
_cell_length_c    13.9191 
_cell_angle_alpha  90.000 
_cell_angle_beta  113.961 
_cell_angle_gamma  90.000 
 
_shelx_F_squared_multiplier     1.000 
 
loop_ 
 _refln_index_h 
 _refln_index_k 
 _refln_index_l 
 _refln_F_squared_calc 
 _refln_F_squared_meas 
 _refln_F_squared_sigma 
 _refln_observed_status 
   2   0   0     7683.66     7602.50    160.97 o 
   3   0   0    16034.66    14701.91    405.82 o 
   4   0   0      190.61      257.85      6.28 o 
   5   0   0    35696.23    34210.70    626.93 o 
   6   0   0    10992.20    11210.34    171.83 o 
   7   0   0      325.18      337.93      9.48 o 
   8   0   0      415.56      420.95     11.49 o 
   9   0   0     2784.23     2723.89     45.36 o 
  10   0   0      249.34      205.04      9.00 o 
  11   0   0     4014.05     4117.68     67.10 o 
  12   0   0      604.29      629.39     17.84 o 
  13   0   0       20.34       26.29      9.23 o 
  14   0   0       18.75       36.41     12.76 o 
  15   0   0       28.06       26.10     13.81 o 
  16   0   0      409.24      424.23     28.74 o 
   1   1   0       81.70      129.58      3.50 o 
   2   1   0       60.66       62.31      2.12 o 
   3   1   0    12211.88    12687.46    165.87 o 
   4   1   0      277.13      297.18      5.27 o 
   5   1   0      929.68      952.47     13.55 o 
   6   1   0     5063.84     5087.53     56.13 o 
   7   1   0     2118.57     2401.07     27.83 o 
   8   1   0     9908.71    10019.67    118.78 o 
   9   1   0      563.25      576.21     10.08 o 
  10   1   0      954.04      954.14     14.03 o 
  11   1   0      611.16      697.43     12.36 o 
  12   1   0     1778.48     1810.27     23.88 o 
  13   1   0     1163.85     1257.65     20.44 o 
  14   1   0     1557.53     1569.88     27.18 o 
  15   1   0        1.13        5.01     11.52 o 
  16   1   0       13.96       23.85     15.52 o 
  17   1   0      391.45      434.77     25.52 o 
  18   1   0        1.83        5.95     23.79 o 
   0   2   0     5394.46     5351.48    142.24 o 
   1   2   0     4146.91     3773.10     58.83 o 
   2   2   0     8557.32     9276.86    109.05 o 
   3   2   0     3257.81     3553.51     53.97 o 
   4   2   0     7585.18     7630.92     90.27 o 
   5   2   0     3913.74     4212.85     50.70 o 
   6   2   0       21.21       12.58      2.76 o 
   7   2   0     5483.41     4972.28     75.57 o 
   8   2   0      751.80      748.07     12.29 o 
   9   2   0      962.36      927.97     14.80 o 
  10   2   0       27.57       17.39      7.20 o 
  11   2   0      151.33      128.61     10.68 o 
  12   2   0      876.95      841.07     19.60 o 
  13   2   0      821.71      777.31     21.41 o 
  14   2   0       50.69       49.18     11.42 o 
  15   2   0      241.71      253.08     23.79 o 
  16   2   0        9.01        5.23     13.01 o 
  17   2   0        1.15       -2.10     17.14 o 
   1   3   0    10309.87    10570.01    163.53 o 
   2   3   0     6590.89     6469.97     86.09 o 
   3   3   0        7.84       10.59      2.43 o 
   4   3   0     7069.51     6579.22     78.25 o 
   5   3   0     9266.91     9585.49    126.67 o 
   6   3   0      277.76      269.14      6.37 o 
   7   3   0     2625.25     2607.60     36.30 o 
   8   3   0        5.33       15.20      5.88 o 
   9   3   0      339.99      319.56     18.96 o 
  10   3   0     2392.42     2264.27     34.50 o 
  11   3   0     1200.84     1198.78     22.01 o 
  12   3   0      111.99      133.24     11.39 o 
  13   3   0        0.56       -7.44     10.73 o 
  14   3   0       17.50       21.92     11.71 o 
  15   3   0      295.70      285.45     16.70 o 
  16   3   0      271.45      294.01     17.40 o 
  17   3   0        2.80       25.34     18.42 o 
   0   4   0      508.76      529.11     13.46 o 
   1   4   0      926.84      923.24     16.68 o 
   2   4   0      646.61      545.08      9.78 o 
   3   4   0      532.98      588.41     11.63 o 
   4   4   0      375.16      413.88      8.48 o 
   5   4   0       40.03       43.88      5.51 o 
   6   4   0        0.51        3.43      4.40 o 
   7   4   0     1026.64      990.52     19.86 o 
   8   4   0      742.98      710.90     14.58 o 
   9   4   0      205.74      181.97      8.29 o 
  10   4   0        6.90        8.33      8.81 o 
  11   4   0      155.03      137.15     11.13 o 
  12   4   0      191.76      175.36     12.97 o 
  13   4   0      645.08      647.84     27.52 o 
  14   4   0       54.88       53.15     16.37 o 
  15   4   0       45.46       46.77     17.67 o 
  16   4   0       10.69        8.89     18.28 o 
   1   5   0        2.41        3.97      3.93 o 
   2   5   0      243.73      208.80      7.54 o 
   3   5   0     1568.26     1610.46     23.86 o 
   4   5   0     1131.47     1064.26     20.61 o 
   5   5   0        0.17        3.77      5.57 o 
   6   5   0        4.46        7.15      8.24 o 
   7   5   0       10.52       15.06      6.48 o 
   8   5   0      637.50      680.46     17.13 o 
   9   5   0      961.88      916.06     27.31 o 
  10   5   0       44.10       49.66     12.91 o 
  11   5   0       52.51       41.29     14.19 o 
  12   5   0       46.75       42.02     15.22 o 
  13   5   0        1.42       12.30     16.81 o 
  14   5   0      283.43      245.21     21.50 o 
  15   5   0      131.13      126.53     20.50 o 
   0   6   0     1828.16     1934.31     41.68 o 
   1   6   0     1066.06     1008.72     26.90 o 
   2   6   0       53.10       42.42      5.66 o 
   3   6   0      357.62      369.43     22.38 o 
   4   6   0      526.16      522.73     14.45 o 
   5   6   0      583.66      629.44     16.44 o 
   6   6   0     1339.06     1292.78     26.46 o 
   7   6   0      816.01      788.33     20.21 o 
   8   6   0        0.18        9.12     12.09 o 
   9   6   0        0.07       -2.06     12.56 o 
  10   6   0        6.02       -3.95     13.68 o 
  11   6   0      269.67      234.27     18.53 o 
  12   6   0      567.69      608.32     28.50 o 
  13   6   0       64.04       89.02     25.52 o 
  14   6   0        0.47       -0.81     18.40 o 
   1   7   0      118.04      116.34      9.12 o 
   2   7   0       17.84       26.87      8.06 o 
   3   7   0       11.91       10.60      8.00 o 
   4   7   0       32.00       22.43      8.48 o 
   5   7   0        2.92       16.99     11.90 o 
   6   7   0        0.40        3.85     11.78 o 
   7   7   0      104.43      122.34     19.49 o 
   8   7   0       45.39       23.69     13.97 o 
   9   7   0      236.21      201.66     29.49 o 
  10   7   0      258.62      254.36     20.15 o 
  11   7   0       16.86       -6.82     29.98 o 
  12   7   0      118.17      115.33     19.39 o 
   0   8   0      325.24      425.72     27.26 o 
   1   8   0       78.32      121.87     13.88 o 
   2   8   0        0.56       10.55      9.47 o 
   3   8   0       28.04       26.55     12.61 o 
   4   8   0        0.38        3.08     13.90 o 
   5   8   0      159.86      166.47     16.19 o 
   6   8   0       47.72       74.56     15.92 o 
   7   8   0        1.35       -3.81     16.02 o 
   8   8   0       55.64       38.52     17.10 o 
   9   8   0       57.39       61.11     18.10 o 
  10   8   0       73.37       84.98     19.94 o 
   1   9   0        4.45        3.47     19.33 o 
   2   9   0      152.03      200.22     23.79 o 
   3   9   0      165.73      176.43     24.28 o 
   4   9   0        2.66       10.90     21.31 o 
   5   9   0        0.69       -6.37     16.86 o 
   6   9   0       28.82       29.26     14.35 o 
   7   9   0       29.16       30.73     27.75 o 
 -18   1   1       51.79       59.97     24.78 o 
 -17   1   1      162.45      180.89     25.28 o 
 -16   1   1       60.08       22.20     14.61 o 
 -15   1   1       79.39       80.93     10.04 o 
 -14   1   1        8.68        3.96      8.05 o 
 -13   1   1      303.25      276.46      9.61 o 
 -12   1   1      135.19      142.45      7.36 o 
 -11   1   1      144.11      162.18      7.59 o 
 -10   1   1     1791.23     1774.59     22.23 o 
  -9   1   1     6023.65     5973.45     66.31 o 
  -8   1   1     1840.32     1823.37     22.50 o 
  -7   1   1      776.53      771.32     10.57 o 
  -6   1   1      222.74      212.67      4.65 o 
  -5   1   1     2124.62     2111.82     23.76 o 
  -4   1   1    14412.27    14389.54    154.99 o 
  -3   1   1    10446.05    10135.31    119.02 o 
  -2   1   1     1568.34     1496.13     20.39 o 
  -1   1   1       33.56       48.45      1.30 o 
   0   1   1     4155.16     4530.36     59.86 o 
   1   1   1     1213.13     1198.29     19.35 o 
   2   1   1    12198.06    11746.62    155.26 o 
   3   1   1    11089.55    11209.40    131.81 o 
   4   1   1     2982.81     2938.96     39.78 o 
   5   1   1       59.28       60.09      3.89 o 
   6   1   1     1005.13     1105.34     15.50 o 
   7   1   1     3616.24     3807.25     46.17 o 
   8   1   1     2834.36     2817.33     32.87 o 
   9   1   1      838.25      819.55     15.85 o 
  10   1   1     1149.61     1156.03     22.46 o 
  11   1   1      198.68      237.60      8.46 o 
  12   1   1      128.59      144.82      8.26 o 
  13   1   1      151.82      153.63     10.26 o 
  14   1   1      220.72      214.58     11.80 o 
  15   1   1      595.71      643.02     19.31 o 
  16   1   1      326.88      349.17     22.30 o 
  17   1   1        8.05       22.30     26.76 o 
 -18   2   1        2.48       -0.99     24.28 o 
 -17   2   1      134.89      139.88     14.89 o 
 -16   2   1        4.28        1.56     20.93 o 
 -15   2   1      503.49      578.92     33.77 o 
 -14   2   1      315.18      319.45     14.10 o 
 -13   2   1       10.12       16.93      9.91 o 
 -12   2   1      578.70      655.25     21.45 o 
 -11   2   1     2543.73     2606.04     47.08 o 
 -10   2   1      412.03      395.01      9.58 o 
  -9   2   1     3229.76     3219.88     40.47 o 
  -8   2   1      642.91      651.89     10.91 o 
  -7   2   1     4879.53     5060.29     61.03 o 
  -6   2   1    14993.71    15624.29    257.12 o 
  -5   2   1     1810.33     2131.60     29.44 o 
  -4   2   1       68.02       69.37      2.97 o 
  -3   2   1      114.15      122.62      3.11 o 
  -2   2   1     4268.82     4280.23     50.68 o 
  -1   2   1    16453.64    16292.44    215.01 o 
   0   2   1     2943.32     2899.53     45.39 o 
   1   2   1       52.17       35.50      2.40 o 
   2   2   1     9102.23     8859.50    119.17 o 
   3   2   1      638.92      648.66     11.27 o 
   4   2   1     8746.42     8859.79    104.78 o 
   5   2   1     4133.02     4199.12     50.83 o 
   6   2   1        6.66       18.71      6.75 o 
   7   2   1      383.75      301.95      7.53 o 
   8   2   1     1392.31     1375.04     25.80 o 
   9   2   1        9.25        1.82      4.77 o 
  10   2   1     1965.67     1941.80     26.88 o 
  11   2   1      327.05      310.10     10.85 o 
  12   2   1       10.66       -1.76      7.65 o 
  13   2   1      532.28      570.12     16.57 o 
  14   2   1      414.09      427.33     17.02 o 
  15   2   1        2.08       16.87     12.17 o 
  16   2   1        8.41       12.41     17.51 o 
  17   2   1        0.56        0.38     18.05 o 
 -17   3   1        3.82      -11.98     13.80 o 
 -16   3   1      210.08      215.58     15.54 o 
 -15   3   1        0.68        1.81     12.12 o 
 -14   3   1      153.58      156.00     12.92 o 
 -13   3   1      342.42      342.17     24.13 o 
 -12   3   1      124.30      147.92     13.73 o 
 -11   3   1      797.49      763.47     19.66 o 
 -10   3   1      160.24      149.80      7.44 o 
  -9   3   1      201.19      190.66      6.47 o 
  -8   3   1      412.45      455.80      9.03 o 
  -7   3   1     1558.01     1542.69     22.46 o 
  -6   3   1      244.68      308.05      6.61 o 
  -5   3   1     3243.80     3056.40     37.41 o 
  -4   3   1       19.49       30.28      2.50 o 
  -3   3   1     1314.34     1355.55     19.83 o 
  -2   3   1     4423.32     4411.06     52.54 o 
  -1   3   1     2253.71     2277.86     36.43 o 
   0   3   1     3109.88     3182.37     50.73 o 
   1   3   1     1276.84     1422.41     23.73 o 
   2   3   1     2268.35     2342.58     32.08 o 
   3   3   1      264.75      270.31      5.57 o 
   4   3   1     3920.96     3815.39     51.93 o 
   5   3   1     1792.39     1781.76     25.69 o 
   6   3   1     1436.08     1355.17     23.22 o 
   7   3   1     1159.12     1122.62     22.01 o 
   8   3   1       11.85       25.10      9.11 o 
   9   3   1      533.44      461.92     12.42 o 
  10   3   1      527.52      521.26     19.35 o 
  11   3   1      567.14      542.08     19.67 o 
  12   3   1        0.61       -2.97     12.03 o 
  13   3   1       13.65       22.07     14.32 o 
  14   3   1      294.13      296.86     20.24 o 
  15   3   1       16.64        8.43     17.32 o 
  16   3   1       90.09      101.04     19.39 o 
  17   3   1       17.75       27.75     28.25 o 
 -17   4   1        1.13       13.16     19.62 o 
 -16   4   1       19.66       21.30     14.39 o 
 -15   4   1      135.66      150.91     14.86 o 
 -14   4   1      290.75      263.99     18.89 o 
 -13   4   1     1922.49     1832.70     58.06 o 
 -12   4   1      160.47      147.74     12.63 o 
 -11   4   1        3.28        4.21      9.13 o 
 -10   4   1     2060.73     1952.93     43.97 o 
  -9   4   1        0.16       -3.65     10.67 o 
  -8   4   1     5519.19     5330.44     73.48 o 
  -7   4   1     1512.15     1392.56     21.91 o 
  -6   4   1      104.76       95.66      4.15 o 
  -5   4   1     3499.20     3508.72     42.89 o 
  -4   4   1     3249.37     3207.27     44.04 o 
  -3   4   1     7797.77     7779.49    103.33 o 
  -2   4   1     9599.44     9697.23    130.86 o 
  -1   4   1      241.44      285.68     11.51 o 
   0   4   1     3495.11     3319.01     53.01 o 
   1   4   1     6492.38     6580.77    103.08 o 
   2   4   1      297.64      305.05      6.96 o 
   3   4   1     4209.35     4449.51     60.35 o 
   4   4   1      713.76      767.71     15.99 o 
   5   4   1      560.12      526.47     13.87 o 
   6   4   1     5388.95     5377.83     86.26 o 
   7   4   1     1152.36     1118.33     22.73 o 
   8   4   1      554.87      608.70     21.35 o 
   9   4   1      145.34      175.76     11.61 o 
  10   4   1        0.72        4.50      8.22 o 
  11   4   1      786.44      790.92     26.98 o 
  12   4   1      866.62      908.13     31.52 o 
  13   4   1       46.97       34.04     15.61 o 
  14   4   1       54.67       45.24     17.08 o 
  15   4   1       71.97      111.33     31.22 o 
  16   4   1        5.51       15.43     19.24 o 
 -16   5   1      584.33      680.82     32.92 o 
 -15   5   1        2.71       19.50     21.31 o 
 -14   5   1      179.84      177.20     18.75 o 
 -13   5   1      113.01      126.89     30.73 o 
 -12   5   1       49.78       52.35     14.72 o 
 -11   5   1      764.74      759.96     25.74 o 
 -10   5   1      946.35      900.61     27.68 o 
  -9   5   1        3.01        0.50     11.00 o 
  -8   5   1       63.67       67.10      8.56 o 
  -7   5   1     1195.48     1247.82     35.54 o 
  -6   5   1      590.34      549.23     13.86 o 
  -5   5   1     3841.95     3736.10     60.72 o 
  -4   5   1       38.08       32.74      4.29 o 
  -3   5   1       79.78       72.61      4.43 o 
  -2   5   1     3851.95     3614.01     50.60 o 
  -1   5   1      130.97      117.11      5.38 o 
   0   5   1     2133.15     2043.67     34.42 o 
   1   5   1      205.79      182.32      7.40 o 
   2   5   1       44.59       51.96      5.53 o 
   3   5   1     5445.16     5246.83     83.89 o 
   4   5   1     6252.42     5992.29     95.42 o 
   5   5   1        3.32        7.73      5.62 o 
   6   5   1      443.88      550.83     15.59 o 
   7   5   1      219.72      221.69     10.48 o 
   8   5   1       33.33       43.00      8.34 o 
   9   5   1     2164.25     2090.55     86.98 o 
  10   5   1      181.61      162.58     15.59 o 
  11   5   1      148.61      142.55     24.04 o 
  12   5   1       31.15       40.75     16.64 o 
  13   5   1       91.09       85.88     17.48 o 
  14   5   1      158.97      199.12     24.04 o 
  15   5   1      189.39      188.47     22.77 o 
 -14   6   1       53.78       36.67     18.92 o 
 -13   6   1       53.07       25.66     17.67 o 
 -12   6   1      207.40      182.50     18.05 o 
 -11   6   1       32.32       29.62     25.52 o 
 -10   6   1      687.36      614.39     23.80 o 
  -9   6   1        0.31       -2.28     22.55 o 
  -8   6   1      670.39      651.58     23.12 o 
  -7   6   1      179.61      215.69     14.16 o 
  -6   6   1      813.99      789.20     23.99 o 
  -5   6   1       24.40       20.84      6.91 o 
  -4   6   1        7.71        3.39      6.41 o 
  -3   6   1      887.87      883.55     18.56 o 
  -2   6   1      652.60      634.79     12.69 o 
  -1   6   1     1014.34     1107.38     18.93 o 
   0   6   1      658.25      687.25     16.10 o 
   1   6   1     1533.09     1497.45     27.42 o 
   2   6   1        2.60        0.87      6.24 o 
   3   6   1     1429.52     1467.64     27.57 o 
   4   6   1      126.69      136.92     10.66 o 
   5   6   1      236.15      233.33     10.31 o 
   6   6   1      467.24      447.81     14.90 o 
   7   6   1       86.17       76.74      9.60 o 
   8   6   1      251.56      229.58     17.13 o 
   9   6   1        3.34      -13.65     14.32 o 
  10   6   1      634.85      589.70     25.97 o 
  11   6   1       35.70       42.24     16.43 o 
  12   6   1       69.46       47.56     18.40 o 
  13   6   1       26.41       -6.94     18.92 o 
 -12   7   1       14.90       27.54     17.86 o 
 -11   7   1       64.60       70.69     17.13 o 
 -10   7   1       32.07       45.78     15.31 o 
  -9   7   1      622.95      651.86     25.32 o 
  -8   7   1       80.53       67.31     14.82 o 
  -7   7   1      232.05      229.19     16.51 o 
  -6   7   1        0.72       13.38     11.42 o 
  -5   7   1       16.52       11.41     16.60 o 
  -4   7   1      795.92      822.50     24.91 o 
  -3   7   1      551.70      612.93     19.71 o 
  -2   7   1      167.92      156.27     14.87 o 
  -1   7   1       12.05       12.51      7.53 o 
   0   7   1      112.53      116.19      7.62 o 
   1   7   1      249.41      245.65     11.09 o 
   2   7   1     1329.38     1419.31     40.79 o 
   3   7   1      346.57      387.86     16.28 o 
   4   7   1        1.89        1.12      8.35 o 
   5   7   1      107.96       82.88     13.06 o 
   6   7   1       17.38       27.92     13.05 o 
   7   7   1      547.56      587.51     25.87 o 
   8   7   1      428.12      422.17     25.77 o 
   9   7   1        2.26       -4.31     15.58 o 
  10   7   1       14.35      -10.08     16.64 o 
  11   7   1      201.21      207.43     21.03 o 
 -10   8   1       44.10       22.10     18.84 o 
  -9   8   1        6.58       20.71     16.31 o 
  -8   8   1       11.94       33.27     12.66 o 
  -7   8   1      205.79      170.57     18.13 o 
  -6   8   1      239.56      259.11     18.34 o 
  -5   8   1       20.59       20.59     13.57 o 
  -4   8   1       90.54      111.39     14.39 o 
  -3   8   1       14.38        8.59     12.26 o 
  -2   8   1       11.84        4.50     10.04 o 
  -1   8   1      394.66      414.79     19.26 o 
   0   8   1      126.07      135.01     13.14 o 
   1   8   1        0.31      -10.51     10.51 o 
   2   8   1       64.18       67.13     12.41 o 
   3   8   1      190.46      182.03     12.06 o 
   4   8   1       34.23       32.31     14.74 o 
   5   8   1      422.79      422.62     17.42 o 
   6   8   1       28.36       24.81     14.96 o 
   7   8   1        1.30      -12.14     16.51 o 
   8   8   1      152.19      117.78     19.69 o 
   9   8   1      138.63      165.97     21.45 o 
  -7   9   1       30.89       14.34     24.04 o 
  -6   9   1       11.54       17.30     17.26 o 
  -5   9   1       41.37       43.60     16.67 o 
  -4   9   1        0.53        4.96     20.82 o 
  -3   9   1        2.88       23.29     20.32 o 
  -2   9   1       56.73       75.33     21.31 o 
  -1   9   1        2.87        8.43     19.33 o 
   0   9   1       45.89       71.84     21.81 o 
   1   9   1       29.33       66.94     14.36 o 
   2   9   1        0.17       -0.99     18.83 o 
   3   9   1        4.00        2.48     20.82 o 
   4   9   1       20.48       72.36     23.29 o 
   5   9   1       23.20        5.97     38.41 o 
   6   9   1      104.04      130.86     20.53 o 
 -18   0   2      693.33      775.12     38.16 o 
 -17   0   2       11.26        3.47     21.31 o 
 -16   0   2     1074.08     1082.88     44.11 o 
 -15   0   2      391.46      477.26     27.26 o 
 -14   0   2      846.07      881.60     26.41 o 
 -13   0   2    10339.66    10607.29    165.45 o 
 -12   0   2     6214.77     6613.74    104.66 o 
 -11   0   2     1434.64     1450.73     26.87 o 
 -10   0   2     3576.45     3568.85     57.77 o 
  -9   0   2     2260.44     2407.28     39.85 o 
  -8   0   2     3511.37     3646.36     57.95 o 
  -7   0   2    34596.01    34060.27    518.27 o 
  -6   0   2     3814.07     4449.18     69.10 o 
  -5   0   2     4420.12     4855.41     74.72 o 
  -4   0   2     4813.35     4985.24     92.32 o 
  -3   0   2     4449.62     4822.33     89.16 o 
  -2   0   2    12620.49    12691.06    233.83 o 
  -1   0   2    21958.11    23048.40    472.55 o 
   0   0   2      135.37      178.02      5.20 o 
   1   0   2    20490.47    20470.73    540.70 o 
   2   0   2     1704.16     1645.96     50.06 o 
   3   0   2     1539.22     1776.49     36.10 o 
   4   0   2    20182.92    18281.18    507.44 o 
   5   0   2      287.93      371.45     27.75 o 
   6   0   2      767.24      762.01     15.48 o 
   7   0   2    11680.25    11645.14    179.53 o 
   8   0   2      140.73      144.26      7.92 o 
   9   0   2     3185.39     3005.27     50.17 o 
  10   0   2     1239.00     1064.99     27.09 o 
  11   0   2        7.26       -3.92      8.30 o 
  12   0   2      770.07      863.42     23.58 o 
  13   0   2      516.32      600.46     18.92 o 
  14   0   2       95.96       93.56     12.14 o 
  15   0   2      122.93      101.10     25.28 o 
  16   0   2       24.12       30.73     25.77 o 
 -19   1   2      151.50      135.79     25.77 o 
 -18   1   2      127.51      188.33     25.77 o 
 -17   1   2      142.51      140.75     22.80 o 
 -16   1   2       26.42       17.82     20.07 o 
 -15   1   2      918.68      969.84     20.31 o 
 -14   1   2       12.35       13.17      7.98 o 
 -13   1   2     1514.70     1532.11     25.67 o 
 -12   1   2      266.87      255.26     12.94 o 
 -11   1   2       19.55       11.21      4.60 o 
 -10   1   2     4384.64     4376.82     51.72 o 
  -9   1   2     1876.55     1961.08     31.21 o 
  -8   1   2     1996.73     2021.18     23.59 o 
  -7   1   2        0.39       10.40      3.69 o 
  -6   1   2     5834.21     6185.80     67.43 o 
  -5   1   2     8670.35     9075.61     98.05 o 
  -4   1   2    24823.95    24599.57    288.72 o 
  -3   1   2     1019.96     1145.84     18.12 o 
  -2   1   2     4970.76     5428.31     70.85 o 
  -1   1   2    14964.63    15113.49    257.47 o 
   0   1   2    13019.71    13049.37    309.03 o 
   1   1   2    51385.73    47018.77   1131.08 o 
   2   1   2    11308.19    11507.15    177.93 o 
   3   1   2     1964.36     1949.66     32.13 o 
   4   1   2     2484.65     2379.63     40.92 o 
   5   1   2     1909.80     1847.24     26.75 o 
   6   1   2     2161.89     2164.06     27.87 o 
   7   1   2     7833.41     7956.07    115.90 o 
   8   1   2        8.71       -4.30      4.30 o 
   9   1   2       15.74        3.73      4.97 o 
  10   1   2     1711.15     1766.45     25.26 o 
  11   1   2       96.40       64.09      7.07 o 
  12   1   2      666.63      682.43     17.27 o 
  13   1   2       26.11        8.02     10.76 o 
  14   1   2      218.23      183.54     14.27 o 
  15   1   2        3.21        7.88     13.19 o 
  16   1   2       14.74       -4.96     26.27 o 
  17   1   2       31.52       44.11     28.74 o 
 -18   2   2      129.94      153.64     27.26 o 
 -17   2   2       84.92       83.33     16.58 o 
 -16   2   2      368.88      411.60     16.82 o 
 -15   2   2      264.44      247.99     23.32 o 
 -14   2   2      780.77      819.43     22.03 o 
 -13   2   2       44.86       64.34      8.17 o 
 -12   2   2        9.92       10.51      6.80 o 
 -11   2   2     1156.20     1160.27     17.70 o 
 -10   2   2      209.65      199.52      6.53 o 
  -9   2   2     3901.58     3709.45     45.79 o 
  -8   2   2       39.72       21.90      3.36 o 
  -7   2   2      376.92      392.89      6.65 o 
  -6   2   2     3415.74     3675.99     44.42 o 
  -5   2   2    11750.01    11459.06    134.92 o 
  -4   2   2     1055.15      955.97     20.10 o 
  -3   2   2    12850.02    12984.22    161.07 o 
  -2   2   2        3.43        2.83      1.43 o 
  -1   2   2       86.66      103.14      3.09 o 
   0   2   2    24715.87    23537.64    394.55 o 
   1   2   2      300.31      297.99      7.03 o 
   2   2   2    14484.52    14510.36    224.18 o 
   3   2   2      221.31      318.90      8.43 o 
   4   2   2      962.34     1176.17     17.63 o 
   5   2   2     4384.81     4554.57     62.03 o 
   6   2   2     7162.13     6989.28     94.52 o 
   7   2   2      337.17      301.24      8.72 o 
   8   2   2      437.11      440.58     11.31 o 
   9   2   2       17.84       14.84      7.36 o 
  10   2   2       97.12       92.09      9.68 o 
  11   2   2     1325.12     1354.48     28.30 o 
  12   2   2      115.87       94.33     11.22 o 
  13   2   2       15.33       -3.19     10.93 o 
  14   2   2       50.61       51.07     12.52 o 
  15   2   2      158.23      162.88     18.98 o 
  16   2   2        5.92      -18.40     25.77 o 
 -18   3   2       94.74      107.73     15.94 o 
 -17   3   2      417.12      401.07     20.71 o 
 -16   3   2       51.66       47.14     23.82 o 
 -15   3   2        1.83       -5.62     11.59 o 
 -14   3   2      374.23      362.61     15.67 o 
 -13   3   2      335.35      312.70     13.92 o 
 -12   3   2     2903.03     2849.03     49.66 o 
 -11   3   2     3054.09     3020.40     43.70 o 
 -10   3   2       58.51       66.03      6.09 o 
  -9   3   2      878.16      925.76     14.22 o 
  -8   3   2     5953.85     5801.83     64.02 o 
  -7   3   2      112.13       91.15      3.90 o 
  -6   3   2     6977.66     6674.91     79.55 o 
  -5   3   2      901.77      735.58     10.60 o 
  -4   3   2      322.41      257.96      8.35 o 
  -3   3   2     8344.87     8682.15    105.29 o 
  -2   3   2     8594.70     8508.39    110.81 o 
  -1   3   2      768.23      629.55      9.96 o 
   0   3   2      960.19      980.02     17.05 o 
   1   3   2     2461.50     2509.67     40.52 o 
   2   3   2     3380.22     3321.87     53.29 o 
   3   3   2     5054.96     4999.09     79.32 o 
   4   3   2     1592.74     1581.36     33.40 o 
   5   3   2      320.03      324.10     14.14 o 
   6   3   2      362.55      399.93     11.95 o 
   7   3   2        5.45        4.11      6.12 o 
   8   3   2     3946.21     4033.51     66.82 o 
   9   3   2     2850.86     2733.11     48.01 o 
  10   3   2        0.55       -3.72      8.29 o 
  11   3   2        5.12       -1.57     10.42 o 
  12   3   2       20.11       13.24     10.42 o 
  13   3   2      330.20      363.06     20.95 o 
  14   3   2      734.05      815.10     70.87 o 
  15   3   2       32.81       12.76     17.67 o 
  16   3   2       21.06       44.86     20.29 o 
 -17   4   2       48.00       42.70     15.26 o 
 -16   4   2       39.83       27.50     14.03 o 
 -15   4   2      222.76      207.51     17.09 o 
 -14   4   2       64.01       55.43     12.57 o 
 -13   4   2       92.02       84.69     11.81 o 
 -12   4   2       20.68       41.48     11.06 o 
 -11   4   2        8.92       19.72      8.96 o 
 -10   4   2      166.73      145.67      9.72 o 
  -9   4   2      437.75      428.31     18.72 o 
  -8   4   2       56.25       57.19      5.34 o 
  -7   4   2       42.59       43.96      3.92 o 
  -6   4   2      659.34      607.44      9.97 o 
  -5   4   2      738.54      786.11     11.75 o 
  -4   4   2      386.39      392.83     10.78 o 
  -3   4   2     1078.12     1092.71     14.71 o 
  -2   4   2      236.79      263.54     12.18 o 
  -1   4   2      162.73      173.72     11.16 o 
   0   4   2     4202.86     4248.15     67.41 o 
   1   4   2     2029.15     1993.50     33.26 o 
   2   4   2     2111.27     2198.18     30.90 o 
   3   4   2        1.33        2.56      5.51 o 
   4   4   2     1520.56     1528.66     27.57 o 
   5   4   2      560.54      521.32     13.82 o 
   6   4   2     1583.44     1651.23     30.51 o 
   7   4   2       48.81       50.04      8.29 o 
   8   4   2        1.57        1.49      7.54 o 
   9   4   2       94.44       68.55      9.31 o 
  10   4   2      193.10      181.93     15.90 o 
  11   4   2      146.99      134.46     11.50 o 
  12   4   2      233.21      252.84     19.45 o 
  13   4   2        0.93       20.48     16.99 o 
  14   4   2        4.19      -13.88     17.52 o 
  15   4   2       84.97      113.75     20.15 o 
 -16   5   2      110.90      116.92     16.43 o 
 -15   5   2       27.82       38.79     14.27 o 
 -14   5   2       32.68        8.59     12.96 o 
 -13   5   2        4.17        8.34     11.50 o 
 -12   5   2      168.32      154.91     12.48 o 
 -11   5   2      314.82      343.18     14.10 o 
 -10   5   2     1349.32     1259.17     26.79 o 
  -9   5   2      129.88      112.46     10.76 o 
  -8   5   2       13.89        9.69      7.49 o 
  -7   5   2       45.86       49.40      7.63 o 
  -6   5   2        1.28       -4.89      4.89 o 
  -5   5   2     2044.90     2179.00     31.38 o 
  -4   5   2     1672.26     1633.93     24.29 o 
  -3   5   2       28.62       35.03      3.82 o 
  -2   5   2       97.87       74.93      5.71 o 
  -1   5   2       43.95       59.82      8.96 o 
   0   5   2      415.73      426.96     11.36 o 
   1   5   2     1338.21     1335.90     24.46 o 
   2   5   2     2324.86     2323.32     39.43 o 
   3   5   2      177.16      156.13     10.87 o 
   4   5   2      491.22      429.79     15.98 o 
   5   5   2      159.00      181.51      9.23 o 
   6   5   2      124.20      113.39      8.54 o 
   7   5   2     1610.63     1602.83     44.17 o 
   8   5   2      438.46      435.11     17.16 o 
   9   5   2       84.84       80.13     10.42 o 
  10   5   2        0.93      -13.61     13.61 o 
  11   5   2       53.58       45.45     26.76 o 
  12   5   2      152.93      157.51     18.38 o 
  13   5   2      223.65      225.40     20.50 o 
  14   5   2        2.32      -17.69     17.69 o 
 -15   6   2       15.23       49.98     19.78 o 
 -14   6   2      318.62      323.88     22.77 o 
 -13   6   2      438.74      429.97     22.60 o 
 -12   6   2        5.40       -0.84     13.97 o 
 -11   6   2       32.76       10.36     15.12 o 
 -10   6   2       66.49       64.69     23.29 o 
  -9   6   2      516.34      451.33     39.90 o 
  -8   6   2      841.02      864.65     25.90 o 
  -7   6   2      457.45      425.63     18.20 o 
  -6   6   2      450.09      463.33     17.63 o 
  -5   6   2      156.86      144.18     11.15 o 
  -4   6   2      227.63      211.91     11.63 o 
  -3   6   2      665.10      671.41     13.42 o 
  -2   6   2      792.39      781.49     14.72 o 
  -1   6   2     1853.39     1839.99     43.49 o 
   0   6   2      885.38      810.29     23.37 o 
   1   6   2       28.68       26.00      7.01 o 
   2   6   2       25.79       27.11      7.02 o 
   3   6   2        8.23       13.75      7.22 o 
   4   6   2      159.37      157.36      9.57 o 
   5   6   2      338.74      368.81     13.83 o 
   6   6   2      190.61      170.20     13.95 o 
   7   6   2      142.29      121.02     10.61 o 
   8   6   2      104.52       81.07     10.74 o 
   9   6   2       15.80       11.95     14.32 o 
  10   6   2      440.79      475.30     41.13 o 
  11   6   2      180.21      160.44     19.62 o 
  12   6   2        6.68       18.58     20.07 o 
  13   6   2       41.22        8.98     19.24 o 
 -13   7   2        1.62       15.53     18.73 o 
 -12   7   2        2.44       22.24     17.16 o 
 -11   7   2       53.14       61.98     20.07 o 
 -10   7   2        2.77        1.03     14.71 o 
  -9   7   2      161.91      126.95     15.17 o 
  -8   7   2       10.08        6.64     13.19 o 
  -7   7   2      121.51      107.89     13.41 o 
  -6   7   2       93.58       50.78     12.49 o 
  -5   7   2      171.44      146.28     13.14 o 
  -4   7   2       92.24       76.39     11.29 o 
  -3   7   2      507.38      445.87     15.46 o 
  -2   7   2      385.43      330.50     12.58 o 
  -1   7   2        5.18       19.98      7.90 o 
   0   7   2        1.93       -6.49     10.88 o 
   1   7   2       13.61       14.68      8.08 o 
   2   7   2      123.65      103.60      9.72 o 
   3   7   2      181.84      161.48     14.16 o 
   4   7   2       16.54       18.03      8.96 o 
   5   7   2       56.02       29.22      9.98 o 
   6   7   2      296.09      296.26     13.76 o 
   7   7   2       51.06       48.98     27.01 o 
   8   7   2      216.22      191.17     18.75 o 
   9   7   2        6.68       17.15     16.07 o 
  10   7   2       36.77       66.16     18.77 o 
  11   7   2       36.20       10.63     18.56 o 
 -10   8   2       26.26       24.21     18.20 o 
  -9   8   2        9.21       14.86     26.27 o 
  -8   8   2        0.34        7.54     16.85 o 
  -7   8   2      229.76      251.98     17.71 o 
  -6   8   2      137.95      188.20     15.87 o 
  -5   8   2        1.37       -7.80     17.35 o 
  -4   8   2       12.60        6.77     12.38 o 
  -3   8   2       13.82       37.79     12.62 o 
  -2   8   2      369.05      409.17     18.88 o 
  -1   8   2      148.69      178.31     19.58 o 
   0   8   2        0.01        2.64     11.39 o 
   1   8   2       19.65       43.03     18.83 o 
   2   8   2        0.52        2.23     11.70 o 
   3   8   2      258.05      294.29     14.25 o 
   4   8   2      202.29      202.96     14.43 o 
   5   8   2        2.25        9.29     15.94 o 
   6   8   2       28.60       56.38     17.35 o 
   7   8   2       49.91       39.96     17.67 o 
   8   8   2       70.74      104.56     19.62 o 
   9   8   2      172.85      164.30     21.55 o 
  -7   9   2        8.03       24.77     17.28 o 
  -6   9   2        0.67       -7.18     16.07 o 
  -5   9   2      108.24      116.61     17.71 o 
  -4   9   2      192.77      197.84     21.81 o 
  -3   9   2       24.38       37.17     18.83 o 
  -2   9   2        0.47       10.41     18.34 o 
  -1   9   2        4.90       19.82     19.33 o 
   0   9   2       20.33       33.21     19.33 o 
   1   9   2      241.08      269.72     17.28 o 
   2   9   2      116.50      110.37     15.52 o 
   3   9   2       14.56      -12.89     22.80 o 
   4   9   2       80.01       59.47     22.80 o 
   5   9   2       61.33       84.75     26.27 o 
 -19   1   3      101.57      126.38     25.28 o 
 -18   1   3       40.49       45.60     23.79 o 
 -17   1   3       67.65       72.61     15.22 o 
 -16   1   3      444.65      484.83     20.48 o 
 -15   1   3      407.61      409.24     13.53 o 
 -14   1   3       12.37       10.07      9.51 o 
 -13   1   3        5.90       11.01      6.93 o 
 -12   1   3        6.03       10.84      6.30 o 
 -11   1   3     2995.46     3047.48     35.52 o 
 -10   1   3     4884.86     4830.57     58.81 o 
  -9   1   3      665.00      677.86     10.10 o 
  -8   1   3     1547.71     1613.20     19.07 o 
  -7   1   3     2593.07     2836.55     34.82 o 
  -6   1   3     2207.75     2225.15     27.17 o 
  -5   1   3    12654.64    12335.05    160.59 o 
  -4   1   3     9146.41     9689.61    145.22 o 
  -3   1   3      758.71      826.13     13.45 o 
  -2   1   3     3407.62     3311.03     43.60 o 
  -1   1   3     1222.60     1211.22     16.59 o 
   0   1   3    19193.16    18994.72    369.97 o 
   1   1   3    15019.01    14906.47    217.65 o 
   2   1   3     9867.56     9940.77    189.71 o 
   3   1   3     6608.30     6770.59    106.23 o 
   4   1   3      723.85      616.74     13.57 o 
   5   1   3     2507.22     2500.72     41.96 o 
   6   1   3     1254.25     1091.39     27.26 o 
   7   1   3       72.07       47.17      6.74 o 
   8   1   3      372.12      391.99     15.43 o 
   9   1   3      857.66      907.99     28.61 o 
  10   1   3       82.17       77.45      9.42 o 
  11   1   3      164.78      147.83     11.39 o 
  12   1   3      118.74      120.71     13.84 o 
  13   1   3       52.83       41.62     17.52 o 
  14   1   3      115.05      163.03     14.09 o 
  15   1   3       23.54       25.66     15.63 o 
  16   1   3       29.86       -2.87     20.07 o 
 -19   2   3      179.03      205.67     29.74 o 
 -18   2   3      235.59      235.91     27.26 o 
 -17   2   3       67.81       38.66     22.30 o 
 -16   2   3      312.50      352.97     20.88 o 
 -15   2   3       17.33       14.05      8.88 o 
 -14   2   3      512.93      507.59     23.53 o 
 -13   2   3     1136.24     1199.01     21.68 o 
 -12   2   3       29.38       32.00      6.33 o 
 -11   2   3       87.82       82.67      6.38 o 
 -10   2   3       41.53       55.59      5.29 o 
  -9   2   3     1055.64      993.60     17.98 o 
  -8   2   3     6944.83     6950.07     82.97 o 
  -7   2   3     1457.63     1300.62     17.83 o 
  -6   2   3      690.76      698.87     10.94 o 
  -5   2   3      290.25      272.77      5.37 o 
  -4   2   3      338.99      335.66      7.58 o 
  -3   2   3    11093.23    11273.87    146.96 o 
  -2   2   3     8120.86     8499.60    100.11 o 
  -1   2   3      706.30      708.31     12.02 o 
   0   2   3     1010.57      972.69     16.50 o 
   1   2   3     5875.20     6303.52     98.59 o 
   2   2   3      946.55     1138.24     21.23 o 
   3   2   3     5305.67     5650.49    108.45 o 
   4   2   3     3457.80     3458.81     98.71 o 
   5   2   3      290.85      234.18     16.53 o 
   6   2   3     2104.98     2091.47     36.60 o 
   7   2   3      762.99      796.31     31.80 o 
   8   2   3      533.51      512.77     15.70 o 
   9   2   3      180.73      170.48     10.43 o 
  10   2   3       77.72       49.67      9.69 o 
  11   2   3      513.07      589.80     57.48 o 
  12   2   3      532.81      513.17     20.02 o 
  13   2   3       28.10        9.17     11.81 o 
  14   2   3        2.32       -7.94     12.94 o 
  15   2   3       18.85        8.01     21.31 o 
  16   2   3       97.09      140.77     21.56 o 
 -18   3   3      120.71      120.63     26.02 o 
 -17   3   3      112.48      121.54     15.06 o 
 -16   3   3       94.20      127.25     14.19 o 
 -15   3   3        5.36       -6.13     11.24 o 
 -14   3   3      834.89      857.71     22.88 o 
 -13   3   3       14.25        7.37     13.07 o 
 -12   3   3     1523.83     1404.53     23.63 o 
 -11   3   3      164.40      168.46      7.71 o 
 -10   3   3      864.68      905.59     16.47 o 
  -9   3   3     1798.29     1648.05     25.09 o 
  -8   3   3      828.98      831.48     12.53 o 
  -7   3   3     3681.43     3627.48     44.28 o 
  -6   3   3        2.29        2.66      2.56 o 
  -5   3   3     4362.21     4730.24     69.03 o 
  -4   3   3       32.29       23.09      2.41 o 
  -3   3   3     1064.74     1023.87     13.51 o 
  -2   3   3     4012.15     4132.44     49.57 o 
  -1   3   3     4524.53     4894.53     65.73 o 
   0   3   3      938.67      811.14     14.95 o 
   1   3   3      250.64      244.23      7.65 o 
   2   3   3     1488.63     1352.20     24.08 o 
   3   3   3     1234.57     1200.38     22.27 o 
   4   3   3     2255.65     2204.16     37.62 o 
   5   3   3       16.57       20.57      5.75 o 
   6   3   3        3.07       -1.11      7.62 o 
   7   3   3      649.96      681.83     20.48 o 
   8   3   3      174.33      130.60      9.54 o 
   9   3   3      386.16      407.53     15.33 o 
  10   3   3        9.85       -3.93      8.88 o 
  11   3   3      113.73      130.36     11.88 o 
  12   3   3       88.83      123.14     14.07 o 
  13   3   3       57.32       63.17     12.90 o 
  14   3   3      121.91      142.69     28.99 o 
  15   3   3      108.82       84.60     32.21 o 
 -17   4   3      114.67      144.23     16.37 o 
 -16   4   3       53.10       44.40     13.64 o 
 -15   4   3     1515.21     1603.84     34.33 o 
 -14   4   3      357.71      334.81     15.45 o 
 -13   4   3       24.26       25.64     10.01 o 
 -12   4   3      189.23      243.66     12.77 o 
 -11   4   3      562.60      556.09     17.31 o 
 -10   4   3     1610.39     1508.85     24.96 o 
  -9   4   3     3819.16     3595.93     50.40 o 
  -8   4   3      152.55      145.01      6.42 o 
  -7   4   3     1448.27     1485.18     22.72 o 
  -6   4   3     4003.86     3842.04     50.24 o 
  -5   4   3      259.74      266.86      9.01 o 
  -4   4   3     4410.02     4495.78     54.14 o 
  -3   4   3      704.65      740.35     11.16 o 
  -2   4   3      657.60      618.83     11.73 o 
  -1   4   3     5758.11     5169.80    106.47 o 
   0   4   3     2006.01     1899.74     33.55 o 
   1   4   3     1890.77     1952.65     33.24 o 
   2   4   3      247.19      318.64     10.48 o 
   3   4   3       14.39        2.25      7.41 o 
   4   4   3     4618.88     4465.62     72.53 o 
   5   4   3     6154.31     5980.56     95.90 o 
   6   4   3       11.29       18.19      7.14 o 
   7   4   3      353.99      338.73     12.53 o 
   8   4   3      259.86      231.28     14.21 o 
   9   4   3       18.62       27.05     17.59 o 
  10   4   3     1006.39     1089.91     26.12 o 
  11   4   3      154.89      131.29     12.25 o 
  12   4   3       69.64       28.00     16.60 o 
  13   4   3       22.29       38.15     17.35 o 
  14   4   3       27.73       47.60     19.58 o 
  15   4   3       70.54      108.41     21.15 o 
 -16   5   3       66.52       71.16     15.07 o 
 -15   5   3        1.43       27.02     14.08 o 
 -14   5   3      350.23      323.86     27.27 o 
 -13   5   3      323.84      310.63     15.61 o 
 -12   5   3     1761.14     1681.60     33.95 o 
 -11   5   3       46.55       34.80     10.11 o 
 -10   5   3      455.91      427.91     15.25 o 
  -9   5   3     2891.28     2798.82     47.95 o 
  -8   5   3       94.69      111.68      8.94 o 
  -7   5   3     2390.82     2304.44     33.74 o 
  -6   5   3      692.32      682.39     13.36 o 
  -5   5   3      106.18      117.72      5.10 o 
  -4   5   3     1434.48     1398.69     21.04 o 
  -3   5   3     4649.84     4472.54     60.98 o 
  -2   5   3      519.98      551.67     13.23 o 
  -1   5   3     2647.81     2705.47     76.51 o 
   0   5   3      294.40      278.64      9.61 o 
   1   5   3      246.70      205.40      8.81 o 
   2   5   3     4931.26     5020.39     80.84 o 
   3   5   3      129.15      120.80     10.95 o 
   4   5   3     1861.98     1966.59     35.23 o 
   5   5   3       97.87      119.76      9.17 o 
   6   5   3       60.32       75.93      8.59 o 
   7   5   3     1241.33     1259.02     27.11 o 
   8   5   3      531.84      552.91     18.20 o 
   9   5   3       26.61       37.17     10.42 o 
  10   5   3       23.25       27.79     11.79 o 
  11   5   3      193.80      184.09     18.57 o 
  12   5   3       23.76       26.02     26.02 o 
  13   5   3      154.42      152.30     20.60 o 
 -15   6   3      170.47      179.76     20.95 o 
 -14   6   3       67.93       64.98     21.04 o 
 -13   6   3      326.43      320.36     16.40 o 
 -12   6   3       28.91       41.68     12.30 o 
 -11   6   3      118.99       92.46     11.72 o 
 -10   6   3      653.39      673.67     19.93 o 
  -9   6   3      581.30      538.67     17.36 o 
  -8   6   3      665.27      690.76     22.04 o 
  -7   6   3      171.08      183.50     28.25 o 
  -6   6   3      958.15      941.08     25.58 o 
  -5   6   3       48.74       43.32      9.16 o 
  -4   6   3      439.17      434.64     12.72 o 
  -3   6   3     1451.73     1434.31     35.17 o 
  -2   6   3      610.01      702.82     25.01 o 
  -1   6   3      322.98      272.10     10.58 o 
   0   6   3      147.11      159.77      8.79 o 
   1   6   3       43.32       36.83      7.53 o 
   2   6   3        4.01       -7.04      7.41 o 
   3   6   3      762.57      744.12     18.98 o 
   4   6   3       91.01      118.62      9.76 o 
   5   6   3      279.67      290.31     16.33 o 
   6   6   3       28.40       25.18      9.31 o 
   7   6   3       50.48       57.46     10.63 o 
   8   6   3      508.74      552.04     19.52 o 
   9   6   3      292.68      271.68     20.48 o 
  10   6   3       48.22       56.74     24.28 o 
  11   6   3       42.69       19.66     18.91 o 
  12   6   3       28.92       40.60     19.78 o 
 -13   7   3       10.01        5.54     16.93 o 
 -12   7   3        1.08      -11.04     16.62 o 
 -11   7   3      589.30      599.16     27.27 o 
 -10   7   3      325.42      330.69     28.74 o 
  -9   7   3        5.26        5.56     16.85 o 
  -8   7   3        1.30      -12.06     12.06 o 
  -7   7   3       11.28        9.76     11.64 o 
  -6   7   3      305.30      288.65     21.31 o 
  -5   7   3     1002.02     1064.98     28.52 o 
  -4   7   3      235.60      255.04     14.51 o 
  -3   7   3        7.42        2.92      9.98 o 
  -2   7   3      434.66      435.88     12.45 o 
  -1   7   3      100.14       83.40     10.14 o 
   0   7   3     1233.11     1357.88     53.03 o 
   1   7   3      862.80      923.49     23.99 o 
   2   7   3        0.10        4.62     11.60 o 
   3   7   3      163.24      158.62     21.27 o 
   4   7   3      449.11      422.88     16.13 o 
   5   7   3      115.62      138.82     11.96 o 
   6   7   3      673.07      741.27     22.13 o 
   7   7   3       22.65       15.49     17.20 o 
   8   7   3        0.33       15.24     15.92 o 
   9   7   3      302.94      273.63     21.55 o 
  10   7   3      116.08      128.10     19.98 o 
 -11   8   3        6.60      -24.78     24.78 o 
 -10   8   3       18.23       16.29     16.62 o 
  -9   8   3       21.85        8.11     16.29 o 
  -8   8   3      431.89      408.56     40.14 o 
  -7   8   3       62.78       84.44     28.50 o 
  -6   8   3       52.39       63.99     23.05 o 
  -5   8   3       35.72       20.55     13.90 o 
  -4   8   3      211.08      207.34     31.22 o 
  -3   8   3        4.28      -12.21     12.21 o 
  -2   8   3      194.21      190.08     15.02 o 
  -1   8   3        9.20        0.50     16.35 o 
   0   8   3        0.59       16.50     11.90 o 
   1   8   3      214.86      225.02     15.17 o 
   2   8   3       60.87       79.94     12.97 o 
   3   8   3      154.32      168.28     12.72 o 
   4   8   3      112.55      116.11     19.19 o 
   5   8   3        0.55        2.36     11.74 o 
   6   8   3       33.94       57.20     18.58 o 
   7   8   3      110.62      102.92     19.89 o 
   8   8   3        0.30       26.88     19.10 o 
  -7   9   3       52.96       74.73     18.42 o 
  -6   9   3        0.70       -7.99     16.29 o 
  -5   9   3        3.63        1.81     14.61 o 
  -4   9   3        5.67       42.44     16.02 o 
  -3   9   3       10.56       10.41     18.83 o 
  -2   9   3       30.56       25.28     18.83 o 
  -1   9   3       75.19       90.20     19.82 o 
   0   9   3        0.09       -7.93     17.35 o 
   1   9   3        2.11        5.95     19.33 o 
   2   9   3        5.69       16.57     14.87 o 
   3   9   3        9.03        1.78     15.00 o 
   4   9   3      126.63      140.25     27.26 o 
 -19   0   4      646.10      718.12     41.13 o 
 -18   0   4      456.11      602.65     37.17 o 
 -17   0   4      405.42      432.16     29.24 o 
 -16   0   4      208.14      220.05     21.81 o 
 -15   0   4      401.43      428.69     28.74 o 
 -14   0   4     3909.11     3665.95    103.08 o 
 -13   0   4      339.57      362.52     27.51 o 
 -12   0   4     2372.05     2334.28     39.87 o 
 -11   0   4       32.62       48.71      8.91 o 
 -10   0   4        0.31        0.12      4.65 o 
  -9   0   4    10069.76    10439.54    184.16 o 
  -8   0   4    11385.34    10977.23    168.13 o 
  -7   0   4     1521.88     1694.96     33.29 o 
  -6   0   4      389.64      423.14      9.95 o 
  -5   0   4     3531.06     3738.13     69.91 o 
  -4   0   4     7950.67     8302.07    153.10 o 
  -3   0   4    49507.69    48029.45   1060.83 o 
  -2   0   4      186.73      233.65      7.93 o 
  -1   0   4      171.31      163.54     14.12 o 
   0   0   4     7762.36     7058.94    130.83 o 
   1   0   4      964.72     1439.72     41.63 o 
   3   0   4     8401.54     8605.58    231.44 o 
   4   0   4       70.87       57.99      9.42 o 
   5   0   4     1391.03     1656.29     51.54 o 
   6   0   4     5991.12     5754.90    159.58 o 
   7   0   4     2500.62     2447.27     73.84 o 
   8   0   4     4787.67     4718.10    134.31 o 
   9   0   4      178.82      118.45     17.35 o 
  10   0   4      163.43      234.42     22.80 o 
  11   0   4      791.40      921.32     43.61 o 
  12   0   4       84.55       72.85     22.80 o 
  13   0   4       64.35       12.39     20.82 o 
  14   0   4        1.94       33.21     25.28 o 
  15   0   4        5.63      -10.90     25.77 o 
  16   0   4       28.65       17.84     27.26 o 
 -19   1   4       24.30       15.86     24.28 o 
 -18   1   4        3.07       -2.71     26.27 o 
 -17   1   4      724.70      795.32     26.81 o 
 -16   1   4      163.20      163.17     14.82 o 
 -15   1   4      894.98      806.78     24.88 o 
 -14   1   4      486.12      452.29     22.53 o 
 -13   1   4      130.23      142.55     14.76 o 
 -12   1   4     3246.31     3384.36     48.05 o 
 -11   1   4    10309.92    10089.01    134.52 o 
 -10   1   4     1829.81     1745.92     21.00 o 
  -9   1   4     2228.50     2228.08     25.72 o 
  -8   1   4     4270.71     4294.16     47.39 o 
  -7   1   4      170.26      234.46      4.96 o 
  -6   1   4    32010.43    30725.99    610.16 o 
  -5   1   4     1367.58     1402.61     22.51 o 
  -4   1   4     4312.07     4284.26     64.94 o 
  -3   1   4     1534.74     1627.07     21.93 o 
  -2   1   4    12301.45    12475.64    162.37 o 
  -1   1   4    11193.83    11567.13    150.72 o 
   0   1   4     3292.06     3396.50     52.32 o 
   1   1   4     7799.85     8121.81    108.07 o 
   2   1   4      238.26      276.09      8.15 o 
   3   1   4     3389.72     3093.95     62.38 o 
   4   1   4       60.49       56.71      5.61 o 
   5   1   4     1312.60     1244.43     29.61 o 
   6   1   4        3.49        7.05     14.62 o 
   7   1   4       28.83       26.72      7.08 o 
   8   1   4      363.83      417.21     15.06 o 
   9   1   4      704.15      669.24     18.87 o 
  10   1   4      207.02      210.27     12.08 o 
  11   1   4      106.23       75.09     10.95 o 
  12   1   4       59.05       82.59     12.29 o 
  13   1   4        3.59      -12.34     12.34 o 
  14   1   4       96.06      113.73     18.05 o 
  15   1   4        0.08       17.74     17.69 o 
 -19   2   4        0.89        0.99     25.28 o 
 -18   2   4      561.37      533.26     35.19 o 
 -17   2   4        9.34        6.94     21.31 o 
 -16   2   4     1717.89     1668.89     33.37 o 
 -15   2   4      147.56      175.09     13.92 o 
 -14   2   4      637.83      655.73     16.18 o 
 -13   2   4     1474.18     1510.04     25.16 o 
 -12   2   4      988.86      995.40     18.29 o 
 -11   2   4     1752.34     1662.97     26.47 o 
 -10   2   4     2609.63     2452.45     35.21 o 
  -9   2   4       89.44       89.28      5.15 o 
  -8   2   4      380.59      353.72      6.85 o 
  -7   2   4     9587.36     9526.97    143.88 o 
  -6   2   4      741.73      866.23     15.51 o 
  -5   2   4     5838.08     6265.54     94.97 o 
  -4   2   4     1808.37     1898.82     25.89 o 
  -3   2   4        8.25       14.50      2.16 o 
  -2   2   4     2088.30     1906.90     27.67 o 
  -1   2   4     7372.91     7851.55    148.57 o 
   0   2   4     2427.49     2511.08     34.49 o 
   1   2   4     2125.71     1972.41     42.04 o 
   2   2   4     2713.00     2577.55     35.86 o 
   3   2   4      219.08      285.37      9.37 o 
   4   2   4     5983.49     5787.47    130.45 o 
   5   2   4     1049.37     1053.10     24.07 o 
   6   2   4     1247.70     1219.99     57.55 o 
   7   2   4      154.33      222.29     10.24 o 
   8   2   4       29.59       15.91      8.46 o 
   9   2   4     1053.32     1128.58     25.00 o 
  10   2   4      365.90      356.88     25.10 o 
  11   2   4       84.85       76.29     15.29 o 
  12   2   4        3.31       -6.52     11.62 o 
  13   2   4       14.36       17.80     12.54 o 
  14   2   4      100.27      107.18     14.95 o 
  15   2   4      261.25      261.12     18.18 o 
 -18   3   4      104.32       94.34     18.21 o 
 -17   3   4        0.07        1.64     16.29 o 
 -16   3   4      265.46      295.01     15.44 o 
 -15   3   4      675.28      724.18     21.95 o 
 -14   3   4       36.13       40.18     10.10 o 
 -13   3   4     1549.74     1441.88     24.51 o 
 -12   3   4      894.48      886.82     22.36 o 
 -11   3   4       90.46       97.32      6.85 o 
 -10   3   4     2587.39     2693.57     38.73 o 
  -9   3   4     1744.60     1730.46     26.03 o 
  -8   3   4     1862.50     1857.01     27.21 o 
  -7   3   4     3124.61     2927.37     46.33 o 
  -6   3   4      127.95      152.06      4.71 o 
  -5   3   4    10675.25    10777.99    146.79 o 
  -4   3   4    16742.32    17194.23    224.12 o 
  -3   3   4        1.89        1.95      2.38 o 
  -2   3   4     6368.94     6828.73     81.15 o 
  -1   3   4      158.08      234.92      6.30 o 
   0   3   4     2809.74     3026.51     41.61 o 
   1   3   4    16899.79    16430.67    254.50 o 
   2   3   4     2237.03     2060.32     35.06 o 
   3   3   4      665.18      711.67     15.88 o 
   4   3   4        5.41       49.28     26.92 o 
   5   3   4        8.31       -2.63      7.79 o 
   6   3   4      999.92      984.95     21.35 o 
   7   3   4     2615.18     2543.33     54.23 o 
   8   3   4     1016.33     1010.62     23.12 o 
   9   3   4       86.84       63.84      9.76 o 
  10   3   4        4.41       11.89     10.50 o 
  11   3   4        2.80       -9.36     11.16 o 
  12   3   4      214.57      226.23     21.91 o 
  13   3   4      220.46      194.45     15.74 o 
  14   3   4        0.62       -4.66     14.22 o 
  15   3   4       11.91       44.45     20.24 o 
 -18   4   4       47.64       52.64     19.19 o 
 -17   4   4       56.90       63.67     14.21 o 
 -16   4   4      416.23      366.62     17.25 o 
 -15   4   4       16.13       19.97     11.97 o 
 -14   4   4        6.90        5.93     13.90 o 
 -13   4   4      693.35      672.85     19.82 o 
 -12   4   4      105.35       91.08     10.09 o 
 -11   4   4      711.99      725.08     19.68 o 
 -10   4   4       84.95       93.49      6.92 o 
  -9   4   4      307.89      313.26      9.47 o 
  -8   4   4      173.07      170.09      6.96 o 
  -7   4   4     1789.14     1849.84     43.27 o 
  -6   4   4      312.35      274.86     10.58 o 
  -5   4   4      225.34      224.86      6.63 o 
  -4   4   4        3.92        5.57      3.03 o 
  -3   4   4      258.64      270.57      6.47 o 
  -2   4   4      519.35      531.51      9.46 o 
  -1   4   4     1659.57     1572.94     30.26 o 
   0   4   4      438.45      402.67     11.06 o 
   1   4   4      202.29      208.80      8.45 o 
   2   4   4      125.29      117.90      7.07 o 
   3   4   4      438.25      441.43     12.69 o 
   4   4   4     1681.77     1592.90     29.74 o 
   5   4   4     2764.35     2736.83     47.32 o 
   6   4   4       10.29        1.58      7.80 o 
   7   4   4      308.89      316.13     13.87 o 
   8   4   4      361.50      346.57     14.76 o 
   9   4   4      156.24      158.13     11.60 o 
  10   4   4      478.35      418.41     16.95 o 
  11   4   4       34.03       11.84     12.95 o 
  12   4   4        3.37       -6.12     12.50 o 
  13   4   4       47.99       46.32     19.33 o 
  14   4   4       28.27       40.20     19.59 o 
 -17   5   4      185.29      162.06     21.53 o 
 -16   5   4        0.91       -4.07     14.39 o 
 -15   5   4        2.49        2.63     12.87 o 
 -14   5   4       32.03       50.41     12.77 o 
 -13   5   4       41.68       25.38     11.35 o 
 -12   5   4      651.56      624.80     24.26 o 
 -11   5   4      735.88      675.71     19.09 o 
 -10   5   4       29.43       29.55      8.74 o 
  -9   5   4      137.05      131.65      9.23 o 
  -8   5   4       56.61       63.11      6.50 o 
  -7   5   4      300.01      264.51      8.75 o 
  -6   5   4      871.52      921.01     18.08 o 
  -5   5   4      983.41      981.78     18.85 o 
  -4   5   4       26.07       25.23      4.60 o 
  -3   5   4       70.70       72.97      4.95 o 
  -2   5   4       20.23       20.47      4.68 o 
  -1   5   4      675.56      693.91     16.02 o 
   0   5   4     1744.80     1693.31     37.53 o 
   1   5   4      372.67      406.09     13.24 o 
   2   5   4        5.04       -2.19      6.38 o 
   3   5   4        2.98       11.80      7.50 o 
   4   5   4        1.67        2.92      7.33 o 
   5   5   4       48.87       49.85     10.00 o 
   6   5   4      286.96      308.60     13.11 o 
   7   5   4       36.16       32.90      9.74 o 
   8   5   4        0.71       13.05     10.35 o 
   9   5   4       41.90       48.93     11.71 o 
  10   5   4       26.88       25.44     31.11 o 
  11   5   4      315.08      341.81     16.86 o 
  12   5   4       78.01       91.43     29.98 o 
  13   5   4        0.84       14.56     25.77 o 
 -15   6   4      298.39      273.85     17.44 o 
 -14   6   4       82.39       65.36     13.54 o 
 -13   6   4        2.44       -4.02     11.99 o 
 -12   6   4      135.47      114.14     12.67 o 
 -11   6   4       51.26       25.46     10.47 o 
 -10   6   4      259.83      244.60     20.16 o 
  -9   6   4      147.97      141.33     11.54 o 
  -8   6   4       93.81      112.96     10.74 o 
  -7   6   4      600.07      552.83     16.41 o 
  -6   6   4      347.20      322.14     12.28 o 
  -5   6   4       80.36       66.67     12.64 o 
  -4   6   4      669.62      658.51     18.91 o 
  -3   6   4      968.54     1013.33     24.52 o 
  -2   6   4     1227.78     1128.78     45.49 o 
  -1   6   4      451.28      400.53     15.44 o 
   0   6   4       40.23       28.53      7.49 o 
   1   6   4      111.69      105.92      8.80 o 
   2   6   4      216.12      258.96     11.37 o 
   3   6   4     1770.34     1744.29     44.21 o 
   4   6   4      584.56      573.37     17.42 o 
   5   6   4       74.57       47.22      9.70 o 
   6   6   4      438.19      386.34     15.30 o 
   7   6   4       90.16       64.77     11.31 o 
   8   6   4      317.69      299.66     15.67 o 
   9   6   4      355.07      353.53     17.33 o 
  10   6   4        0.39       14.84     18.75 o 
  11   6   4        1.31       10.37     19.24 o 
 -13   7   4       80.88       81.33     18.40 o 
 -12   7   4       27.53       17.23     15.57 o 
 -11   7   4       11.53       18.48     14.89 o 
 -10   7   4        7.81       -1.35     13.33 o 
  -9   7   4       30.99       29.20     13.55 o 
  -8   7   4        0.55       -5.86     18.34 o 
  -7   7   4        5.85       -0.25     20.57 o 
  -6   7   4       28.10       39.84     11.90 o 
  -5   7   4       41.91       19.64     19.58 o 
  -4   7   4       20.17       24.01     11.40 o 
  -3   7   4       66.87       65.53     10.30 o 
  -2   7   4       61.03       74.07     10.16 o 
  -1   7   4       28.90       39.54     14.12 o 
   0   7   4       15.07       10.36     10.16 o 
   1   7   4      259.64      266.95     12.36 o 
   2   7   4       55.76       44.24      9.75 o 
   3   7   4       37.61       37.08     10.47 o 
   4   7   4      369.94      360.44     15.16 o 
   5   7   4      165.19      165.05     12.89 o 
   6   7   4       82.12      110.88     12.83 o 
   7   7   4       36.30       41.26     12.47 o 
   8   7   4        0.32        7.19     18.22 o 
   9   7   4      118.06      123.59     20.13 o 
  10   7   4      131.97      154.47     39.15 o 
 -11   8   4        4.34        6.21     26.51 o 
 -10   8   4        0.89       11.19     18.34 o 
  -9   8   4      167.07      200.93     29.98 o 
  -8   8   4      133.15      122.62     16.72 o 
  -7   8   4        2.52       10.35     14.32 o 
  -6   8   4        2.12       -0.95     13.90 o 
  -5   8   4        1.19        6.58     12.26 o 
  -4   8   4      205.38      229.88     16.16 o 
  -3   8   4      183.93      141.36     14.25 o 
  -2   8   4       13.53       -0.87     12.56 o 
  -1   8   4        6.41        3.47     16.85 o 
   0   8   4       22.21       20.82     15.86 o 
   1   8   4       89.36      112.06     14.32 o 
   2   8   4      343.98      357.36     26.76 o 
   3   8   4       64.48      103.39     14.87 o 
   4   8   4       17.55        8.32     12.06 o 
   5   8   4       93.88       88.60     14.93 o 
   6   8   4        6.61       11.72     21.06 o 
   7   8   4      119.20      120.51     20.60 o 
  -7   9   4        2.57       35.90     20.82 o 
  -6   9   4      188.53      207.32     18.28 o 
  -5   9   4      135.17      141.54     17.92 o 
  -4   9   4        3.41        2.96     15.00 o 
  -3   9   4       20.80       33.21     20.82 o 
  -2   9   4        1.60       41.13     20.82 o 
  -1   9   4       89.73      110.52     22.30 o 
   0   9   4       67.90      129.35     22.30 o 
   1   9   4        3.22      -17.84     17.84 o 
   2   9   4       37.64       65.42     21.31 o 
   3   9   4       33.89       15.73     15.94 o 
 -19   1   5       10.73       22.64     16.11 o 
 -18   1   5      269.75      263.43     18.92 o 
 -17   1   5      576.92      582.08     24.69 o 
 -16   1   5       43.93       48.78     13.61 o 
 -15   1   5       35.84       50.85     12.56 o 
 -14   1   5      360.06      372.07     14.30 o 
 -13   1   5     2014.54     1935.74     29.90 o 
 -12   1   5     5634.52     5571.59     76.04 o 
 -11   1   5     1900.55     1818.24     27.31 o 
 -10   1   5       39.26       43.81      3.88 o 
  -9   1   5      476.23      513.52      7.95 o 
  -8   1   5      760.14      718.64     11.79 o 
  -7   1   5     6094.66     5877.34     77.49 o 
  -6   1   5     1189.55     1120.94     18.79 o 
  -5   1   5     1351.22     1184.47     16.59 o 
  -4   1   5     3281.81     3444.51     45.71 o 
  -3   1   5      590.45      659.78     10.02 o 
  -2   1   5     1813.48     2027.91     30.02 o 
  -1   1   5    10246.07    10724.51    140.07 o 
   0   1   5     1955.45     2098.19     33.43 o 
   1   1   5      385.37      340.34      7.93 o 
   2   1   5     1036.18      982.68     22.90 o 
   3   1   5       16.43       23.23      6.44 o 
   4   1   5     1264.14     1362.28     31.17 o 
   5   1   5      764.05      690.59     16.38 o 
   6   1   5      618.19      588.95     19.97 o 
   7   1   5     1394.78     1460.53     50.06 o 
   8   1   5      542.71      560.90     17.45 o 
   9   1   5       13.70        8.51      9.34 o 
  10   1   5       11.48       -9.94      9.94 o 
  11   1   5       77.06       36.04     17.84 o 
  12   1   5      221.64      249.32     22.05 o 
  13   1   5       93.08      105.10     24.04 o 
  14   1   5       15.30       -9.17     22.05 o 
  15   1   5        1.46      -19.24     19.24 o 
 -19   2   5       22.64       -7.43     25.28 o 
 -18   2   5      171.53      224.01     27.75 o 
 -17   2   5        2.20        6.74     14.62 o 
 -16   2   5       24.42       39.21     10.67 o 
 -15   2   5     1233.73     1306.70     24.54 o 
 -14   2   5      861.30      884.74     22.03 o 
 -13   2   5        6.77        6.25      6.86 o 
 -12   2   5      109.09      106.61      7.03 o 
 -11   2   5      276.69      247.52      8.66 o 
 -10   2   5     2697.25     2528.15     36.15 o 
  -9   2   5     8146.07     8101.88    108.02 o 
  -8   2   5      562.08      662.41     13.51 o 
  -7   2   5       16.28       14.90      9.82 o 
  -6   2   5     1002.41      959.30     16.88 o 
  -5   2   5       76.18       64.12      3.99 o 
  -4   2   5     7709.05     7680.73    100.70 o 
  -3   2   5     4162.31     4436.51     58.77 o 
  -2   2   5     2120.58     2264.40     30.83 o 
  -1   2   5     8499.91     8822.72    164.03 o 
   0   2   5      995.29      940.99     27.68 o 
   1   2   5     3793.53     3643.79     49.83 o 
   2   2   5     4109.63     4001.89     54.71 o 
   3   2   5     2222.55     2383.89     33.98 o 
   4   2   5     3454.68     3493.86     57.87 o 
   5   2   5     1642.36     1555.98     28.95 o 
   6   2   5       11.23       20.34      7.72 o 
   7   2   5      326.21      229.17     11.07 o 
   8   2   5        0.95       -2.96      8.64 o 
   9   2   5       32.07       43.39     10.01 o 
  10   2   5      590.85      613.63     31.29 o 
  11   2   5      193.82      180.73     32.05 o 
  12   2   5       11.83       10.87     12.38 o 
  13   2   5       11.44      -13.61     13.61 o 
  14   2   5       12.21       -7.98     20.45 o 
 -18   3   5      123.10      162.60     19.45 o 
 -17   3   5      364.15      363.14     20.50 o 
 -16   3   5      222.47      249.85     14.68 o 
 -15   3   5       78.61       90.42     11.31 o 
 -14   3   5     1079.88     1100.35     21.32 o 
 -13   3   5      145.37      111.12      8.21 o 
 -12   3   5     1057.24     1108.19     19.88 o 
 -11   3   5       62.72       88.78      6.68 o 
 -10   3   5      546.62      521.35     11.79 o 
  -9   3   5      894.77      940.64     16.30 o 
  -8   3   5     1351.99     1274.52     35.71 o 
  -7   3   5      454.67      447.28     21.09 o 
  -6   3   5       28.24       30.62      4.70 o 
  -5   3   5     2845.79     2812.77     66.88 o 
  -4   3   5       12.96        6.33      3.17 o 
  -3   3   5     2255.98     2197.55     48.50 o 
  -2   3   5       60.40       54.72      4.28 o 
  -1   3   5      684.99      773.90     12.85 o 
   0   3   5      779.57      643.55     16.99 o 
   1   3   5       14.23       19.53      5.77 o 
   2   3   5     3223.60     3275.27     54.04 o 
   3   3   5      331.69      360.93     12.37 o 
   4   3   5      387.46      373.01     13.48 o 
   5   3   5      880.22      833.20     33.90 o 
   6   3   5      839.74      900.57     20.69 o 
   7   3   5      284.11      280.92     17.42 o 
   8   3   5       83.93       68.92     10.03 o 
   9   3   5       27.62       32.85     10.59 o 
  10   3   5       33.68       39.79     11.64 o 
  11   3   5      225.62      217.45     14.91 o 
  12   3   5        0.06       -9.89     13.12 o 
  13   3   5       38.70       28.87     14.06 o 
  14   3   5        0.18      -14.78     14.78 o 
 -18   4   5       48.51       37.67     27.26 o 
 -17   4   5      324.31      350.01     18.19 o 
 -16   4   5      564.21      577.36     26.64 o 
 -15   4   5       20.26        7.37     19.14 o 
 -14   4   5      157.14      164.47     12.37 o 
 -13   4   5     1322.10     1417.26     29.56 o 
 -12   4   5      145.72      130.87      7.62 o 
 -11   4   5     1867.15     1782.44     27.92 o 
 -10   4   5      355.57      347.78     10.52 o 
  -9   4   5      581.76      532.80     12.10 o 
  -8   4   5     5925.45     5742.16     88.95 o 
  -7   4   5     1669.17     1647.92     35.15 o 
  -6   4   5     3076.09     3152.77     80.42 o 
  -5   4   5      677.09      730.04     16.82 o 
  -4   4   5      692.36      689.04     10.85 o 
  -3   4   5     3412.58     3284.99     40.44 o 
  -2   4   5     6505.87     6375.17     76.36 o 
  -1   4   5       73.48       81.12      4.86 o 
   0   4   5      963.23     1009.52     19.85 o 
   1   4   5        1.55        0.67      6.23 o 
   2   4   5      274.59      249.91      9.87 o 
   3   4   5     3844.34     3803.18     70.80 o 
   4   4   5      537.87      542.97     15.83 o 
   5   4   5      740.06      773.35     39.88 o 
   6   4   5      343.12      277.73     12.32 o 
   7   4   5       16.80       21.51      9.32 o 
   8   4   5      618.52      735.76     20.84 o 
   9   4   5      496.01      459.02     18.00 o 
  10   4   5       20.71       -9.12     11.88 o 
  11   4   5       34.32       36.34     13.15 o 
  12   4   5       70.68       62.99     14.14 o 
  13   4   5       16.36       18.42     15.10 o 
 -17   5   5       23.87       21.37     18.21 o 
 -16   5   5      290.59      313.59     17.83 o 
 -15   5   5       11.83        9.95     12.11 o 
 -14   5   5      950.09      993.39     25.61 o 
 -13   5   5      385.30      382.42     15.95 o 
 -12   5   5      232.37      208.61     13.07 o 
 -11   5   5      297.29      349.13     23.54 o 
 -10   5   5     1001.55     1043.88     22.79 o 
  -9   5   5     1876.61     1856.01     28.67 o 
  -8   5   5     2898.36     2888.31     41.51 o 
  -7   5   5       26.82       21.38      9.01 o 
  -6   5   5      480.59      432.36     12.28 o 
  -5   5   5     3406.31     3374.24     53.77 o 
  -4   5   5      164.00      171.94      7.72 o 
  -3   5   5      239.93      276.26     11.85 o 
  -2   5   5       39.55       50.22     11.35 o 
  -1   5   5        2.24       12.70      6.28 o 
   0   5   5     2648.32     2609.63     52.26 o 
   1   5   5     1804.92     1694.31     48.04 o 
   2   5   5       20.01       13.64      7.43 o 
   3   5   5       82.58       77.31      8.78 o 
   4   5   5      912.50      848.99     21.02 o 
   5   5   5       39.97       55.91      9.76 o 
   6   5   5      632.61      633.87     25.11 o 
   7   5   5        1.49       -9.86      9.86 o 
   8   5   5        2.50      -10.46     10.46 o 
   9   5   5      419.51      420.12     17.32 o 
  10   5   5      143.11      150.43     14.27 o 
  11   5   5      110.19      111.26     14.79 o 
  12   5   5       71.67       90.74     19.59 o 
 -15   6   5      312.18      321.04     18.29 o 
 -14   6   5        0.42       -2.71     13.14 o 
 -13   6   5      268.40      258.57     15.50 o 
 -12   6   5       43.51       60.85     11.64 o 
 -11   6   5      208.78      166.65     12.40 o 
 -10   6   5      165.73      167.02     11.60 o 
  -9   6   5      411.12      438.22     16.01 o 
  -8   6   5       51.59       47.07      9.25 o 
  -7   6   5      163.83      183.94      8.40 o 
  -6   6   5       63.01       64.30      7.49 o 
  -5   6   5        4.13        6.20     11.89 o 
  -4   6   5     1293.58     1252.47     28.52 o 
  -3   6   5       17.79       47.65     18.58 o 
  -2   6   5     1071.95     1041.09     21.53 o 
  -1   6   5       54.39       55.15      7.86 o 
   0   6   5      116.19      143.48     14.89 o 
   1   6   5     1016.21     1036.99     33.83 o 
   2   6   5      458.22      479.46     17.22 o 
   3   6   5       42.02       40.92     13.85 o 
   4   6   5       20.93       18.11      9.31 o 
   5   6   5      188.03      186.56     12.61 o 
   6   6   5       57.35       65.21     11.41 o 
   7   6   5      463.65      487.40     19.46 o 
   8   6   5        0.15        0.52     12.10 o 
   9   6   5       18.72       12.89     12.97 o 
  10   6   5       89.71       98.75     19.45 o 
 -13   7   5      147.66      127.73     15.10 o 
 -12   7   5      640.88      726.14     23.20 o 
 -11   7   5       12.73       20.18     12.10 o 
 -10   7   5       34.68       25.92     11.03 o 
  -9   7   5      242.66      248.83     16.72 o 
  -8   7   5        0.33       -9.45     11.55 o 
  -7   7   5     1291.32     1304.48     33.43 o 
  -6   7   5      423.37      447.18     19.39 o 
  -5   7   5        6.18        7.93     13.88 o 
  -4   7   5      209.80      177.69     12.21 o 
  -3   7   5      388.43      316.67     14.51 o 
  -2   7   5      255.63      274.02     28.00 o 
  -1   7   5     1524.68     1677.42     38.19 o 
   0   7   5      186.00      229.96     14.61 o 
   1   7   5        0.78       11.36     11.65 o 
   2   7   5      330.69      293.14     13.71 o 
   3   7   5       97.82       71.63     11.06 o 
   4   7   5      365.47      367.80     19.99 o 
   5   7   5      243.19      274.64     15.52 o 
   6   7   5        2.44       -3.14     11.71 o 
   7   7   5       47.69       51.22     13.71 o 
   8   7   5      120.33      135.67     15.24 o 
   9   7   5        1.59        9.07     20.09 o 
 -11   8   5       12.05       36.06     16.93 o 
 -10   8   5       87.31      103.74     17.78 o 
  -9   8   5      168.65      175.34     18.13 o 
  -8   8   5       11.19       -0.35     13.90 o 
  -7   8   5        0.21       10.16     13.81 o 
  -6   8   5       97.80      100.70     14.64 o 
  -5   8   5        7.20       12.58     12.95 o 
  -4   8   5      255.09      267.57     17.28 o 
  -3   8   5      222.61      169.99     20.82 o 
  -2   8   5      186.53      143.23     18.83 o 
  -1   8   5      354.35      343.91     16.99 o 
   0   8   5      169.65      143.72     19.33 o 
   1   8   5       10.47       16.85     17.84 o 
   2   8   5      150.42      157.36     15.82 o 
   3   8   5       35.13       51.06     15.12 o 
   4   8   5       65.51       77.08     14.00 o 
   5   8   5      315.27      305.42     31.04 o 
   6   8   5       66.20       71.88     14.85 o 
  -7   9   5        8.79      -23.79     23.79 o 
  -6   9   5        0.23        2.97     16.27 o 
  -5   9   5       22.95       33.12     15.92 o 
  -4   9   5        2.08        6.67     15.12 o 
  -3   9   5      131.36      154.13     23.79 o 
  -2   9   5       95.24      144.71     23.29 o 
  -1   9   5        0.57        7.93     20.32 o 
   0   9   5       13.15       17.84     19.33 o 
   1   9   5       45.34       52.53     21.81 o 
   2   9   5       19.61       18.83     19.82 o 
 -20   0   6       99.13       85.24     26.76 o 
 -19   0   6      349.30      328.09     28.74 o 
 -18   0   6        1.18      -14.87     21.31 o 
 -17   0   6       16.66        0.99     18.83 o 
 -16   0   6     3183.05     3136.15     91.69 o 
 -15   0   6     2648.53     2526.07     75.33 o 
 -14   0   6     1421.40     1308.88     44.60 o 
 -13   0   6       23.31       52.53     13.38 o 
 -12   0   6     3255.18     3045.60     60.96 o 
 -11   0   6     6532.15     6262.66    119.78 o 
 -10   0   6    18046.01    18256.62    279.06 o 
  -9   0   6      136.07       94.91      9.17 o 
  -8   0   6      107.02       94.72      5.22 o 
  -7   0   6     3929.25     3531.77     66.76 o 
  -6   0   6     2383.09     2668.80     50.81 o 
  -5   0   6    19429.53    20139.31    370.12 o 
  -4   0   6    15981.34    17583.02    323.53 o 
  -3   0   6       27.90       21.28      7.93 o 
  -2   0   6     1279.80     1231.50     25.77 o 
  -1   0   6     7506.80     7737.31    143.62 o 
   0   0   6       28.65       39.22      4.64 o 
   1   0   6     7445.60     7276.39    188.33 o 
   2   0   6      299.74      296.86     16.85 o 
   3   0   6      323.85      339.49     18.83 o 
   4   0   6     3425.41     3549.98    101.10 o 
   5   0   6      571.53      513.44     27.75 o 
   6   0   6      870.49      708.71     31.72 o 
   7   0   6       66.40       27.75     16.35 o 
   8   0   6      338.97      299.84     23.29 o 
   9   0   6      399.27      504.52     31.22 o 
  10   0   6      286.76      275.55     25.28 o 
  11   0   6       64.46       88.22     23.29 o 
  12   0   6        5.76      -10.41     23.29 o 
  13   0   6       61.64       83.26     26.76 o 
  14   0   6       11.50       -8.92     26.27 o 
 -19   1   6      551.01      609.11     27.68 o 
 -18   1   6      618.52      650.42     26.11 o 
 -17   1   6      401.20      387.96     22.55 o 
 -16   1   6      148.95      158.55     14.72 o 
 -15   1   6      963.20      967.52     27.82 o 
 -14   1   6       27.38       27.19      8.27 o 
 -13   1   6     1344.46     1359.59     25.92 o 
 -12   1   6       77.19       82.50      6.22 o 
 -11   1   6     2542.67     2547.24     36.48 o 
 -10   1   6      199.31      175.12      6.15 o 
  -9   1   6     4076.75     3945.68     61.32 o 
  -8   1   6     2501.67     2285.69     46.07 o 
  -7   1   6     8642.80     9088.50    137.22 o 
  -6   1   6     2865.28     3053.66     40.88 o 
  -5   1   6        3.07        0.45      3.13 o 
  -4   1   6     9880.62    10395.58    135.82 o 
  -3   1   6      691.92      700.84     10.78 o 
  -2   1   6     8111.86     8257.53    108.25 o 
  -1   1   6       63.05       67.30      4.94 o 
   0   1   6     1584.85     1724.32     24.37 o 
   1   1   6     4667.85     4736.84     73.56 o 
   2   1   6     1652.35     1758.08     29.56 o 
   3   1   6     1219.59     1191.65     27.98 o 
   4   1   6      367.73      287.16     13.14 o 
   5   1   6      313.78      320.96     20.32 o 
   6   1   6      452.02      522.59     20.64 o 
   7   1   6      321.55      320.07     16.16 o 
   8   1   6        0.82       -8.18     11.39 o 
   9   1   6      119.36       81.59     14.32 o 
  10   1   6       13.59      -10.52     13.55 o 
  11   1   6        1.17      -12.10     13.81 o 
  12   1   6       20.56       20.19     18.83 o 
  13   1   6       70.86       45.34     18.73 o 
  14   1   6        9.68      -18.06     18.06 o 
 -19   2   6      260.10      241.36     28.74 o 
 -18   2   6      282.24      322.75     20.13 o 
 -17   2   6      712.88      596.22     39.40 o 
 -16   2   6       63.11       79.93     11.48 o 
 -15   2   6       20.43       16.50      9.67 o 
 -14   2   6     3486.66     3321.65     48.05 o 
 -13   2   6      703.98      662.13     14.82 o 
 -12   2   6     2134.43     2113.73     46.78 o 
 -11   2   6      170.03      191.95     16.60 o 
 -10   2   6      270.19      272.33     10.13 o 
  -9   2   6     4811.63     5002.73     77.43 o 
  -8   2   6     3226.81     2965.06     47.01 o 
  -7   2   6     1632.51     1712.86     28.13 o 
  -6   2   6     1175.13     1095.63     19.17 o 
  -5   2   6       82.23       68.07      3.86 o 
  -4   2   6      821.97      917.68     13.87 o 
  -3   2   6    10514.54    10604.38    138.78 o 
  -2   2   6       25.54       23.40      3.32 o 
  -1   2   6     2360.17     2557.36     35.02 o 
   0   2   6      206.23      232.53      7.26 o 
   1   2   6      934.16     1071.57     24.78 o 
   2   2   6     6817.33     6934.59     93.59 o 
   3   2   6     4381.65     4117.15     67.87 o 
   4   2   6       27.80       11.96      6.49 o 
   5   2   6      443.85      371.38     13.73 o 
   6   2   6      209.44      216.92     11.27 o 
   7   2   6       57.26       64.79      9.25 o 
   8   2   6     1342.34     1415.71     29.78 o 
   9   2   6        9.10      -10.17     12.09 o 
  10   2   6       73.84       44.40     11.93 o 
  11   2   6       32.56       46.46     13.37 o 
  12   2   6       13.09      -10.99     16.22 o 
  13   2   6       71.53       54.66     18.77 o 
  14   2   6        8.77      -18.63     18.63 o 
 -18   3   6      185.72      255.73     28.74 o 
 -17   3   6      855.03      880.87     30.24 o 
 -16   3   6        5.38       -2.41     11.09 o 
 -15   3   6     1809.76     1790.85     29.75 o 
 -14   3   6      807.35      743.54     16.73 o 
 -13   3   6      161.82      158.46      8.83 o 
 -12   3   6     1583.97     1625.64     25.93 o 
 -11   3   6     3038.15     3073.52     44.06 o 
 -10   3   6      108.13       92.65      7.24 o 
  -9   3   6     2119.04     2237.03     37.18 o 
  -8   3   6      204.28      216.11     10.29 o 
  -7   3   6      552.12      527.58     15.47 o 
  -6   3   6    10107.30    10271.54    155.42 o 
  -5   3   6     5298.18     5344.65     71.17 o 
  -4   3   6     1435.40     1492.63     21.74 o 
  -3   3   6     1674.74     1807.66     25.64 o 
  -2   3   6        2.14        0.01      3.87 o 
  -1   3   6     1190.69     1130.81     17.68 o 
   0   3   6     6821.09     6317.99     99.33 o 
   1   3   6     1056.03     1084.47     27.59 o 
   2   3   6       53.82       61.98     13.91 o 
   3   3   6      574.07      616.25     16.07 o 
   4   3   6        4.12        2.76      7.53 o 
   5   3   6     2783.40     2685.05     84.75 o 
   6   3   6     1342.07     1285.51     27.15 o 
   7   3   6      402.84      438.88     16.58 o 
   8   3   6      120.31      127.32     11.71 o 
   9   3   6        6.27       18.78     11.28 o 
  10   3   6       85.82       92.57     13.05 o 
  11   3   6      119.24      130.07     14.43 o 
  12   3   6       25.53        0.79     13.80 o 
  13   3   6        1.63      -14.97     14.97 o 
 -18   4   6      100.73      111.05     19.04 o 
 -17   4   6       20.93       25.03     17.17 o 
 -16   4   6       90.98      100.81     13.90 o 
 -15   4   6       18.10        3.86     11.30 o 
 -14   4   6      552.29      600.50     34.15 o 
 -13   4   6        0.07        2.22      6.97 o 
 -12   4   6      348.71      347.79     13.59 o 
 -11   4   6       56.33       64.54      7.30 o 
 -10   4   6        2.27       -2.18      6.07 o 
  -9   4   6     1860.47     1923.49     33.34 o 
  -8   4   6     2235.32     2328.41     38.98 o 
  -7   4   6       72.16       64.40      6.60 o 
  -6   4   6       10.94       15.20      5.28 o 
  -5   4   6        3.73       -1.94      4.92 o 
  -4   4   6      311.87      320.41      8.78 o 
  -3   4   6     2847.66     2780.21     34.82 o 
  -2   4   6     1000.86      968.48     16.52 o 
  -1   4   6       25.38       36.76      6.05 o 
   0   4   6       52.54       28.39     11.01 o 
   1   4   6      420.10      407.09     13.01 o 
   2   4   6      192.88      177.74      9.97 o 
   3   4   6     1107.66     1002.55     21.80 o 
   4   4   6      130.05      114.73      9.55 o 
   5   4   6      174.05      160.61     10.77 o 
   6   4   6        7.34        5.64      9.01 o 
   7   4   6       21.20       21.61     10.27 o 
   8   4   6      321.97      293.75     14.55 o 
   9   4   6       95.50       73.98     12.83 o 
  10   4   6       24.06       -1.60     12.34 o 
  11   4   6        2.82        7.59     13.24 o 
  12   4   6       57.93       67.31     15.82 o 
 -17   5   6        3.80       20.92     14.78 o 
 -16   5   6        8.13        5.02     16.02 o 
 -15   5   6        0.61        0.32     12.72 o 
 -14   5   6      246.81      269.48     18.19 o 
 -13   5   6      118.27      108.92     11.94 o 
 -12   5   6      103.15      125.98     11.47 o 
 -11   5   6       39.74       33.00      7.51 o 
 -10   5   6        2.69        3.13     10.33 o 
  -9   5   6       30.85       32.33      6.89 o 
  -8   5   6      110.61      102.65     11.46 o 
  -7   5   6      674.77      736.55     17.02 o 
  -6   5   6      179.43      191.57      8.71 o 
  -5   5   6       81.07       63.64      6.86 o 
  -4   5   6        6.22        8.23      9.42 o 
  -3   5   6      484.31      541.02     17.17 o 
  -2   5   6     1338.52     1388.72     22.33 o 
  -1   5   6     1118.72     1151.56     23.13 o 
   0   5   6       14.61        7.43      7.18 o 
   1   5   6       26.73       30.16      8.09 o 
   2   5   6       47.04       57.25      8.58 o 
   3   5   6      416.84      450.55     15.75 o 
   4   5   6      798.87      816.54     23.18 o 
   5   5   6      122.26      135.16     17.61 o 
   6   5   6       71.18       69.87     11.30 o 
   7   5   6       97.36      100.60     12.76 o 
   8   5   6        3.54       14.47     12.00 o 
   9   5   6      189.79      214.71     15.29 o 
  10   5   6       83.21      100.80     15.10 o 
  11   5   6       18.26       16.92     14.75 o 
 -15   6   6       14.82       13.70     13.98 o 
 -14   6   6       34.29       41.47     13.26 o 
 -13   6   6       89.34       96.28     13.22 o 
 -12   6   6        7.34       21.82     10.96 o 
 -11   6   6      660.66      661.90     29.25 o 
 -10   6   6      756.70      714.22     22.91 o 
  -9   6   6      412.43      335.30     13.61 o 
  -8   6   6      378.13      354.29     11.54 o 
  -7   6   6       97.88       85.33      8.78 o 
  -6   6   6       18.49       28.64      9.38 o 
  -5   6   6      393.36      401.81     16.46 o 
  -4   6   6     1172.46     1111.15     26.44 o 
  -3   6   6      393.59      427.35     16.43 o 
  -2   6   6        3.36       -1.22     12.14 o 
  -1   6   6       50.15       15.41      9.52 o 
   0   6   6      119.56      109.66      9.55 o 
   1   6   6      357.77      395.82     14.90 o 
   2   6   6     1271.79     1323.99     27.80 o 
   3   6   6      133.49      143.57     11.48 o 
   4   6   6       23.09        8.47     11.55 o 
   5   6   6      365.49      320.95     15.02 o 
   6   6   6        5.09       13.45     11.43 o 
   7   6   6      267.84      307.38     20.65 o 
   8   6   6       68.40       80.73     13.95 o 
   9   6   6        8.84      -13.76     13.76 o 
  10   6   6       70.15       98.56     16.57 o 
 -13   7   6        7.22       26.70     13.14 o 
 -12   7   6        3.69        5.97     12.32 o 
 -11   7   6      178.30      164.09     13.69 o 
 -10   7   6       35.05       21.44     11.50 o 
  -9   7   6        0.36      -12.95     12.95 o 
  -8   7   6       70.44       90.61     13.97 o 
  -7   7   6        9.86       15.00     12.09 o 
  -6   7   6      344.64      313.71     22.30 o 
  -5   7   6       46.16        9.88     10.44 o 
  -4   7   6       47.68       37.42     10.51 o 
  -3   7   6      359.03      319.60     21.31 o 
  -2   7   6       79.38       58.25     10.85 o 
  -1   7   6       28.97       16.13     11.20 o 
   0   7   6       22.71       28.25     14.37 o 
   1   7   6       48.70       61.80     13.10 o 
   2   7   6      279.51      223.02     13.26 o 
   3   7   6      161.14      175.89     13.85 o 
   4   7   6        6.00       12.63     11.63 o 
   5   7   6       28.58       17.74     12.39 o 
   6   7   6        0.22        8.19     13.32 o 
   7   7   6       14.93       19.22     14.48 o 
   8   7   6      152.64      163.36     16.98 o 
 -10   8   6      216.42      250.95     24.04 o 
  -9   8   6       35.21       49.96     15.76 o 
  -8   8   6       10.57       14.63     27.01 o 
  -7   8   6        5.92      -13.19     13.19 o 
  -6   8   6        9.17       12.23     14.16 o 
  -5   8   6      285.87      300.99     21.56 o 
  -4   8   6      118.53      136.79     20.82 o 
  -3   8   6        5.50       -7.93     16.35 o 
  -2   8   6      117.18       89.38     13.30 o 
  -1   8   6       59.82       83.73     13.30 o 
   0   8   6      140.71      199.28     16.12 o 
   1   8   6      106.48      151.65     21.81 o 
   2   8   6        0.56       20.32     17.84 o 
   3   8   6       30.17       27.58     15.96 o 
   4   8   6        9.07       15.77     13.41 o 
   5   8   6      135.67      174.20     16.77 o 
  -6   9   6       26.55       24.78     25.77 o 
  -5   9   6       47.74       90.89     17.71 o 
  -4   9   6       21.60        8.21     16.37 o 
  -3   9   6       13.40       12.39     21.31 o 
  -2   9   6       22.11       29.74     21.81 o 
  -1   9   6        1.92        0.50     21.81 o 
   0   9   6       14.13       27.26     19.82 o 
 -20   1   7       35.47        6.44     24.28 o 
 -19   1   7      247.45      239.11     19.10 o 
 -18   1   7      139.53      150.94     17.17 o 
 -17   1   7        8.84       -0.70     15.36 o 
 -16   1   7        0.70        4.73     12.76 o 
 -15   1   7       98.29      101.35     12.79 o 
 -14   1   7     1828.54     1822.84     35.64 o 
 -13   1   7     1270.71     1258.94     28.18 o 
 -12   1   7       53.46       61.33      7.07 o 
 -11   1   7        3.57       -0.05      5.59 o 
 -10   1   7       40.29       54.76      5.59 o 
  -9   1   7      646.75      645.76     13.52 o 
  -8   1   7     6173.62     6196.07     94.60 o 
  -7   1   7     3502.27     3562.90     47.70 o 
  -6   1   7     1723.15     1881.39     26.01 o 
  -5   1   7     3596.25     3597.49     48.13 o 
  -4   1   7       27.77       25.95      2.87 o 
  -3   1   7     2123.05     2112.09     29.11 o 
  -2   1   7     1863.89     1904.87     26.62 o 
  -1   1   7     4498.16     4646.31     62.10 o 
   0   1   7     2916.57     3106.40     42.39 o 
   1   1   7      480.14      530.84     19.05 o 
   2   1   7       17.70       12.62      6.84 o 
   3   1   7      219.01      169.91      9.21 o 
   4   1   7      345.54      358.03     19.33 o 
   5   1   7      896.00      877.87     25.28 o 
   6   1   7      926.72      954.60     27.78 o 
   7   1   7       21.27       31.61     14.12 o 
   8   1   7      104.36       70.02     14.16 o 
   9   1   7       45.47       20.68     13.84 o 
  10   1   7       43.05       25.96     15.10 o 
  11   1   7      139.68      134.08     18.53 o 
  12   1   7       41.59       18.80     17.28 o 
  13   1   7        2.30       -3.60     18.40 o 
 -19   2   7        2.48        6.68     22.80 o 
 -18   2   7       40.86       41.57     15.24 o 
 -17   2   7      569.49      573.00     23.65 o 
 -16   2   7     1559.24     1616.00     31.94 o 
 -15   2   7      165.64      166.68     11.18 o 
 -14   2   7       44.62       52.75     12.43 o 
 -13   2   7      226.13      223.48      8.91 o 
 -12   2   7     1593.19     1492.10     29.76 o 
 -11   2   7     6123.62     5847.41     90.68 o 
 -10   2   7     2099.90     2149.02     35.85 o 
  -9   2   7      377.30      375.92     10.76 o 
  -8   2   7     2007.31     1929.48     31.95 o 
  -7   2   7      540.68      537.99     11.97 o 
  -6   2   7     2539.17     2573.53     40.91 o 
  -5   2   7     3101.11     3269.64     43.98 o 
  -4   2   7      325.35      331.70      7.23 o 
  -3   2   7     2173.50     2041.07     33.82 o 
  -2   2   7     5353.28     5676.55     99.15 o 
  -1   2   7      202.24      190.53      6.29 o 
   0   2   7     4178.42     4535.73     70.78 o 
   1   2   7      342.62      362.20      9.99 o 
   2   2   7       82.01       73.89      8.32 o 
   3   2   7     1147.05     1160.57     28.63 o 
   4   2   7       50.98       41.09     19.82 o 
   5   2   7       43.74       37.36     10.00 o 
   6   2   7       33.34       67.50     12.49 o 
   7   2   7       45.41       37.34     15.12 o 
   8   2   7      331.05      350.13     18.53 o 
   9   2   7      169.37      116.60     15.52 o 
  10   2   7       30.24        0.97     14.71 o 
  11   2   7       18.76       27.08     40.14 o 
  12   2   7        0.80      -17.57     17.57 o 
  13   2   7       17.43      -11.09     33.95 o 
 -18   3   7       27.13       19.33     23.29 o 
 -17   3   7      397.83      399.69     16.65 o 
 -16   3   7      104.79      105.52     11.97 o 
 -15   3   7      329.36      310.13     13.33 o 
 -14   3   7      323.55      319.87     11.23 o 
 -13   3   7      305.25      299.78     10.42 o 
 -12   3   7      504.23      480.77     12.88 o 
 -11   3   7       55.22       54.60      7.59 o 
 -10   3   7     2272.75     2129.31     36.04 o 
  -9   3   7      103.73       84.76      6.90 o 
  -8   3   7      136.82      135.81     11.57 o 
  -7   3   7     2070.76     1889.23     32.24 o 
  -6   3   7       93.94      112.30      9.39 o 
  -5   3   7     2328.18     2276.27     36.72 o 
  -4   3   7      131.54      156.27      7.87 o 
  -3   3   7      133.24      124.70      5.06 o 
  -2   3   7      534.91      562.35     10.93 o 
  -1   3   7      394.57      391.02      8.90 o 
   0   3   7      426.18      377.86     25.03 o 
   1   3   7      336.57      313.82     11.52 o 
   2   3   7      277.27      298.86     11.39 o 
   3   3   7      147.59      111.79      8.61 o 
   4   3   7      171.25      223.21     14.06 o 
   5   3   7        1.82       -0.99      8.27 o 
   6   3   7     1015.33      939.20     41.23 o 
   7   3   7      216.20      173.64     12.25 o 
   8   3   7        0.24       -4.88     11.06 o 
   9   3   7      124.28      157.73     14.81 o 
  10   3   7       74.78       69.62     14.23 o 
  11   3   7       24.22       13.90     14.56 o 
  12   3   7        9.36        0.88     18.68 o 
 -18   4   7      359.71      350.83     23.12 o 
 -17   4   7       22.47       54.98     16.81 o 
 -16   4   7        6.90       11.68     12.28 o 
 -15   4   7     1072.59     1104.46     27.18 o 
 -14   4   7      566.01      571.46     17.70 o 
 -13   4   7     1342.82     1352.49     23.65 o 
 -12   4   7      829.77      859.93     17.80 o 
 -11   4   7       62.82       68.73      7.34 o 
 -10   4   7      952.22      935.47     19.92 o 
  -9   4   7     2212.58     2251.85     48.79 o 
  -8   4   7      681.35      680.56     16.17 o 
  -7   4   7     2949.72     3091.95     56.63 o 
  -6   4   7      110.52      143.50      7.30 o 
  -5   4   7      259.60      241.55      8.75 o 
  -4   4   7     5557.86     5334.33    118.29 o 
  -3   4   7     2530.23     2607.79     42.81 o 
  -2   4   7      286.06      315.83     15.28 o 
  -1   4   7       44.08       29.34      5.52 o 
   0   4   7        5.88        1.39      6.32 o 
   1   4   7     2903.55     2884.15     66.53 o 
   2   4   7      957.01      882.71     35.99 o 
   3   4   7       50.02       49.44      8.89 o 
   4   4   7      135.88      147.67     10.98 o 
   5   4   7      293.01      257.42     13.12 o 
   6   4   7       35.29       47.04     16.25 o 
   7   4   7      141.84      134.37     13.68 o 
   8   4   7        5.47       14.40     11.94 o 
   9   4   7        8.71       39.92     15.94 o 
  10   4   7      110.87      164.09     20.78 o 
  11   4   7        1.05      -13.67     14.48 o 
 -17   5   7      324.08      355.46     18.88 o 
 -16   5   7      167.53      171.55     15.43 o 
 -15   5   7      339.56      355.02     16.98 o 
 -14   5   7       18.66       29.15     15.79 o 
 -13   5   7      196.58      209.83     13.54 o 
 -12   5   7     1291.96     1298.68     23.63 o 
 -11   5   7       64.84       74.02      8.19 o 
 -10   5   7      267.87      321.83     12.81 o 
  -9   5   7       78.89       74.11      8.59 o 
  -8   5   7      162.22      165.50      9.17 o 
  -7   5   7     1542.56     1507.11     27.34 o 
  -6   5   7     1903.62     1876.04     32.42 o 
  -5   5   7       63.70       74.84      8.93 o 
  -4   5   7       90.34       70.14      9.11 o 
  -3   5   7      920.53      848.38     38.16 o 
  -2   5   7      491.89      464.85     18.24 o 
  -1   5   7     2808.33     2829.03     41.54 o 
   0   5   7      308.73      331.92     32.44 o 
   1   5   7       29.19       32.27      8.59 o 
   2   5   7      395.72      387.03     24.41 o 
   3   5   7      258.54      249.57     12.55 o 
   4   5   7      363.88      366.37     31.28 o 
   5   5   7      326.52      323.97     14.77 o 
   6   5   7        0.93       -8.62     16.98 o 
   7   5   7      127.21      142.06     13.61 o 
   8   5   7      176.89      181.06     15.21 o 
   9   5   7       11.94       19.21     13.92 o 
  10   5   7       61.51       50.22     15.32 o 
 -15   6   7       77.95       93.35     14.67 o 
 -14   6   7       66.89       56.53     13.24 o 
 -13   6   7      260.36      260.74     22.88 o 
 -12   6   7       17.24        7.34     11.19 o 
 -11   6   7      994.51     1026.05     29.40 o 
 -10   6   7       12.79        9.90     10.03 o 
  -9   6   7      233.16      229.85     11.33 o 
  -8   6   7      170.03      163.30     12.21 o 
  -7   6   7       34.91       59.61     18.09 o 
  -6   6   7      957.29     1043.98     26.63 o 
  -5   6   7      235.18      258.13     13.13 o 
  -4   6   7      177.89      178.94     24.78 o 
  -3   6   7        6.86       12.64      9.09 o 
  -2   6   7      250.69      186.58     12.06 o 
  -1   6   7      220.65      229.12     13.46 o 
   0   6   7      904.26      915.39     22.50 o 
   1   6   7        1.45        4.16      9.77 o 
   2   6   7       62.20       75.17     10.81 o 
   3   6   7       87.65       71.57     11.66 o 
   4   6   7       18.20       13.91     11.31 o 
   5   6   7      551.61      596.79     25.79 o 
   6   6   7      204.74      207.45     16.75 o 
   7   6   7        1.30       13.29     12.84 o 
   8   6   7        0.73        8.33     14.05 o 
   9   6   7       31.12       36.31     15.59 o 
 -13   7   7      105.89      117.60     14.52 o 
 -12   7   7       16.47       -1.18     12.75 o 
 -11   7   7       16.02       30.71     14.11 o 
 -10   7   7      130.23      123.67     16.60 o 
  -9   7   7      115.83       94.48     14.16 o 
  -8   7   7      890.12      922.81     37.67 o 
  -7   7   7      120.56      133.32     18.34 o 
  -6   7   7        1.03       -4.75     10.65 o 
  -5   7   7      206.09      166.25     13.30 o 
  -4   7   7        6.07       10.00     10.33 o 
  -3   7   7      737.54      707.47     22.95 o 
  -2   7   7      651.42      719.44     23.65 o 
  -1   7   7       76.12       66.71     12.41 o 
   0   7   7      118.66       88.22     16.85 o 
   1   7   7      187.67      173.96     19.33 o 
   2   7   7       44.86       51.08     12.07 o 
   3   7   7      392.51      451.41     19.16 o 
   4   7   7      106.37      105.78     14.05 o 
   5   7   7      132.91      143.89     14.78 o 
   6   7   7      333.79      358.92     19.04 o 
   7   7   7       15.06        1.37     14.24 o 
 -10   8   7       50.93       58.80     16.43 o 
  -9   8   7       24.66        5.45     31.72 o 
  -8   8   7      160.74      150.35     24.04 o 
  -7   8   7       56.02       38.31     14.64 o 
  -6   8   7       52.39       77.81     19.33 o 
  -5   8   7      137.89      159.09     20.82 o 
  -4   8   7       11.05        0.00     18.34 o 
  -3   8   7       64.21       26.11     16.35 o 
  -2   8   7      358.65      361.91     21.56 o 
  -1   8   7        4.02       23.47     15.86 o 
   0   8   7      168.87      201.95     16.37 o 
   1   8   7        5.49      -14.37     19.82 o 
   2   8   7        1.19      -11.89     18.83 o 
   3   8   7       88.65       72.85     20.82 o 
   4   8   7      112.87      118.26     19.29 o 
 -20   0   8       69.07       82.27     26.76 o 
 -19   0   8       71.26       84.25     25.28 o 
 -18   0   8      755.35      766.69     38.16 o 
 -17   0   8     2618.48     2477.00     76.82 o 
 -16   0   8      101.22      121.42     19.33 o 
 -15   0   8      161.62      132.82     19.33 o 
 -14   0   8      943.95      942.63     35.68 o 
 -13   0   8      886.40      857.39     32.21 o 
 -12   0   8     7983.25     8024.74    211.62 o 
 -11   0   8     4007.45     3997.50    109.03 o 
 -10   0   8      500.50      460.91     21.81 o 
  -9   0   8     1900.56     1699.91     49.56 o 
  -8   0   8     6729.97     6942.42    129.65 o 
  -7   0   8     4578.95     4610.97     86.90 o 
  -6   0   8     3556.60     3182.86     69.38 o 
  -5   0   8      950.69      973.32     20.85 o 
  -4   0   8     1804.25     1832.68     36.45 o 
  -3   0   8     9204.46     8795.23    163.60 o 
  -2   0   8      232.20      224.47      9.09 o 
  -1   0   8     2940.93     2934.15     56.91 o 
   0   0   8       48.58       78.07      6.63 o 
   1   0   8      197.24      175.01     16.35 o 
   2   0   8     2772.55     2984.36     59.15 o 
   3   0   8     1342.26     1390.65     46.09 o 
   4   0   8      141.54      156.11     16.35 o 
   5   0   8      138.82       89.21     15.86 o 
   6   0   8       12.58       10.90     16.35 o 
   7   0   8        8.74       15.36     15.86 o 
   8   0   8      451.02      441.58     29.74 o 
   9   0   8      254.10      216.58     24.28 o 
  10   0   8        5.03       -2.97     20.82 o 
  11   0   8        9.14       53.52     25.28 o 
  12   0   8       11.20       29.24     24.78 o 
 -19   1   8        3.12        0.23     15.57 o 
 -18   1   8      566.62      510.46     23.29 o 
 -17   1   8      188.72      200.64     19.82 o 
 -16   1   8      630.93      608.67     51.29 o 
 -15   1   8     2427.14     2473.10     52.90 o 
 -14   1   8      924.76      851.68     19.35 o 
 -13   1   8     1234.60     1106.74     26.38 o 
 -12   1   8      250.26      263.79     12.95 o 
 -11   1   8     2766.27     2780.33     55.19 o 
 -10   1   8      219.77      241.95      8.92 o 
  -9   1   8     4262.88     4184.40     65.04 o 
  -8   1   8      461.05      478.82     13.05 o 
  -7   1   8      524.06      523.52     11.42 o 
  -6   1   8      402.30      354.54      7.54 o 
  -5   1   8     3268.65     3243.41     47.71 o 
  -4   1   8     2606.52     2626.36     35.86 o 
  -3   1   8     2834.92     2947.78     40.13 o 
  -2   1   8      409.97      448.43      8.97 o 
  -1   1   8       17.60       18.80      3.72 o 
   0   1   8     5703.33     5686.45     75.96 o 
   1   1   8      678.17      695.39     12.89 o 
   2   1   8      294.67      247.72     16.45 o 
   3   1   8       54.00       80.08      6.81 o 
   4   1   8       55.85       51.09     10.36 o 
   5   1   8      917.78      955.74     64.43 o 
   6   1   8      149.01      135.05     13.26 o 
   7   1   8       86.91       77.92     16.35 o 
   8   1   8      138.00      186.66     17.28 o 
   9   1   8      102.68      104.35     16.12 o 
  10   1   8       19.39        5.42     15.22 o 
  11   1   8       10.37        7.41     49.06 o 
  12   1   8        2.17      -20.32     20.32 o 
 -19   2   8      524.99      501.75     33.21 o 
 -18   2   8        8.09       10.41     15.07 o 
 -17   2   8       62.16       75.85     15.37 o 
 -16   2   8      916.88      969.64     54.27 o 
 -15   2   8      514.39      533.62     17.33 o 
 -14   2   8     1273.63     1218.20     25.16 o 
 -13   2   8     2578.82     2407.70     55.62 o 
 -12   2   8       20.30       17.77      7.05 o 
 -11   2   8     1433.91     1362.01     25.18 o 
 -10   2   8     8081.07     7852.25    120.06 o 
  -9   2   8       58.27       52.27      6.02 o 
  -8   2   8     4552.36     4709.43     72.96 o 
  -7   2   8      539.02      476.18     11.52 o 
  -6   2   8       14.29        2.82      4.56 o 
  -5   2   8     5653.60     5862.18     77.73 o 
  -4   2   8     1663.25     1705.21     24.40 o 
  -3   2   8      621.78      655.31     11.63 o 
  -2   2   8      232.81      237.64      7.43 o 
  -1   2   8      373.61      370.25      9.17 o 
   0   2   8      434.93      488.72     10.39 o 
   1   2   8     1498.47     1503.38     72.11 o 
   2   2   8        3.88        6.33      8.19 o 
   3   2   8      225.16      173.54     15.12 o 
   4   2   8        0.85        6.94     14.12 o 
   5   2   8       29.03       36.00     10.93 o 
   6   2   8      227.30      215.52     15.10 o 
   7   2   8      521.42      476.53     21.24 o 
   8   2   8       42.92       50.06     13.90 o 
   9   2   8        6.61        1.68     15.45 o 
  10   2   8       27.95       36.65     17.08 o 
  11   2   8        1.83       -6.39     16.97 o 
  12   2   8       43.75       49.11     20.04 o 
 -18   3   8      421.10      419.03     22.35 o 
 -17   3   8      256.00      252.02     16.88 o 
 -16   3   8      686.88      639.77     22.91 o 
 -15   3   8        6.48       -1.11      9.95 o 
 -14   3   8      191.43      191.71      9.62 o 
 -13   3   8     2206.61     2279.31     34.79 o 
 -12   3   8     1422.39     1367.56     26.20 o 
 -11   3   8       26.64       16.80      7.37 o 
 -10   3   8      305.19      311.21     11.28 o 
  -9   3   8      300.54      269.05     10.15 o 
  -8   3   8     3405.61     3398.58     54.17 o 
  -7   3   8     7482.94     7829.51    146.01 o 
  -6   3   8      969.44      881.93     17.16 o 
  -5   3   8      505.15      521.95     12.30 o 
  -4   3   8       21.41        8.82      4.20 o 
  -3   3   8      468.36      481.30     10.24 o 
  -2   3   8     4375.37     4364.57     59.06 o 
  -1   3   8     1851.03     1806.82     31.36 o 
   0   3   8        0.77        2.48      7.61 o 
   1   3   8      202.71      187.75     10.93 o 
   2   3   8        5.12       -0.27     11.89 o 
   3   3   8     1983.79     1866.70     42.49 o 
   4   3   8     2502.97     2422.15     53.18 o 
   5   3   8       46.09       32.96     11.78 o 
   6   3   8       58.01       16.60     12.10 o 
   7   3   8        2.74        3.20     19.33 o 
   8   3   8       45.34       33.45     14.63 o 
   9   3   8      158.98      155.13     17.57 o 
  10   3   8       42.70       25.88     17.84 o 
  11   3   8        0.64      -16.80     17.83 o 
 -18   4   8       10.06       12.41     17.34 o 
 -17   4   8        9.77        9.66     16.81 o 
 -16   4   8      349.63      420.00     21.34 o 
 -15   4   8      212.08      237.86     11.60 o 
 -14   4   8      128.63      110.39      9.82 o 
 -13   4   8      178.02      179.29     12.16 o 
 -12   4   8      295.20      284.52     10.47 o 
 -11   4   8      153.84      177.29      9.86 o 
 -10   4   8     1770.01     1795.05     31.89 o 
  -9   4   8        5.31        7.87      7.22 o 
  -8   4   8      667.60      698.63     27.37 o 
  -7   4   8        9.77        2.29      7.75 o 
  -6   4   8        3.95       -1.02      5.79 o 
  -5   4   8      511.61      490.27     13.81 o 
  -4   4   8      584.09      549.72     16.47 o 
  -3   4   8       83.05       83.78      8.23 o 
  -2   4   8        0.97       -0.39      6.33 o 
  -1   4   8      313.60      311.93     17.71 o 
   0   4   8      283.58      240.26     12.62 o 
   1   4   8      285.72      261.07     11.72 o 
   2   4   8      817.36      744.79     19.28 o 
   3   4   8      123.45      110.79     15.48 o 
   4   4   8      201.02      204.47     16.75 o 
   5   4   8      274.13      267.20     13.61 o 
   6   4   8       29.76       23.24     11.35 o 
   7   4   8       15.18       10.29     11.80 o 
   8   4   8        4.13        9.69     12.24 o 
   9   4   8        7.94       20.71     14.11 o 
  10   4   8       83.18       87.11     15.97 o 
 -17   5   8        0.82        8.62     17.86 o 
 -16   5   8      147.27      121.04     14.57 o 
 -15   5   8      334.20      389.27     15.13 o 
 -14   5   8       63.10       76.45     12.12 o 
 -13   5   8       11.81       -8.47      8.47 o 
 -12   5   8       95.32      105.50      9.71 o 
 -11   5   8       24.97       12.71      8.88 o 
 -10   5   8      240.84      275.96     20.30 o 
  -9   5   8      545.57      590.48     18.99 o 
  -8   5   8      999.38      947.18     20.26 o 
  -7   5   8       39.04       27.08      7.55 o 
  -6   5   8        2.08       19.54      8.93 o 
  -5   5   8      105.67      102.92     19.33 o 
  -4   5   8      603.05      654.56     26.02 o 
  -3   5   8      873.28      925.70     24.53 o 
  -2   5   8       14.48        9.42      8.89 o 
  -1   5   8       28.84       19.81      6.86 o 
   0   5   8      143.37      132.72      9.90 o 
   1   5   8        1.97       -8.68      8.68 o 
   2   5   8      543.35      552.69     18.08 o 
   3   5   8      469.69      548.73     42.31 o 
   4   5   8        7.96       11.73     10.72 o 
   5   5   8       44.44       55.91     11.87 o 
   6   5   8       83.42       96.41     15.71 o 
   7   5   8        7.77        9.97     13.34 o 
   8   5   8      109.15       97.10     15.17 o 
   9   5   8       30.06       34.20     14.75 o 
 -15   6   8       18.93       18.07     14.23 o 
 -14   6   8        3.20       -7.76     12.38 o 
 -13   6   8       20.97        9.52     11.88 o 
 -12   6   8      174.22      195.22     13.85 o 
 -11   6   8      450.37      490.11     17.91 o 
 -10   6   8      347.73      347.03     13.89 o 
  -9   6   8       83.17       57.37     11.39 o 
  -8   6   8       13.80       22.30     10.51 o 
  -7   6   8        4.86        9.42      9.81 o 
  -6   6   8      321.19      365.98     21.06 o 
  -5   6   8     1058.86     1033.52     26.11 o 
  -4   6   8      410.61      389.81     17.10 o 
  -3   6   8      101.01       73.49     10.65 o 
  -2   6   8      303.89      260.31     14.87 o 
  -1   6   8       12.30        6.39     10.36 o 
   0   6   8      352.25      413.81     19.24 o 
   1   6   8      282.62      287.06     14.07 o 
   2   6   8      115.13       93.12     15.90 o 
   3   6   8      231.25      252.74     14.95 o 
   4   6   8       92.39       87.78     12.73 o 
   5   6   8       46.12       58.89     13.32 o 
   6   6   8       63.68       74.83     14.66 o 
   7   6   8        0.19        7.28     14.73 o 
   8   6   8       51.20       61.11     15.95 o 
 -13   7   8       75.37       59.97     17.17 o 
 -12   7   8       89.07       96.72     16.64 o 
 -11   7   8        5.42       -4.53     15.22 o 
 -10   7   8       11.95       10.41     24.28 o 
  -9   7   8        0.58       15.36     18.83 o 
  -8   7   8       65.80       34.69     18.83 o 
  -7   7   8       77.08       92.01     12.91 o 
  -6   7   8       37.99       20.16     11.39 o 
  -5   7   8      140.27      118.22     12.76 o 
  -4   7   8      193.53      171.88     13.32 o 
  -3   7   8        6.23       13.86     11.35 o 
  -2   7   8       72.06       79.54     12.76 o 
  -1   7   8        0.66       21.59     11.90 o 
   0   7   8       88.16       59.95     13.19 o 
   1   7   8      372.71      340.97     25.28 o 
   2   7   8       21.15       27.26     17.84 o 
   3   7   8       38.45       51.87     16.98 o 
   4   7   8        0.38      -15.13     15.13 o 
   5   7   8        5.86        9.66     14.21 o 
   6   7   8       90.66       94.43     16.04 o 
  -9   8   8        2.74        3.96     18.83 o 
  -8   8   8       10.62        7.34     14.87 o 
  -7   8   8      122.56      112.50     21.31 o 
  -6   8   8       83.44       74.84     19.82 o 
  -5   8   8        9.28       12.89     19.33 o 
  -4   8   8       43.86       51.08     14.19 o 
  -3   8   8       14.71       15.69     13.30 o 
  -2   8   8       98.71      125.16     14.72 o 
  -1   8   8      178.56      202.79     16.29 o 
   0   8   8       42.46       60.78     27.01 o 
   1   8   8       46.52       58.83     16.07 o 
   2   8   8      105.73      136.79     24.28 o 
 -19   1   9       58.25       76.68     16.81 o 
 -18   1   9       20.23       37.67     15.42 o 
 -17   1   9        0.06       -7.79     13.41 o 
 -16   1   9      394.12      388.19     18.75 o 
 -15   1   9     1301.16     1215.36     31.70 o 
 -14   1   9      811.81      766.97     23.06 o 
 -13   1   9      643.49      656.81     35.19 o 
 -12   1   9      538.13      468.33     37.67 o 
 -11   1   9      244.38      260.36     19.08 o 
 -10   1   9     1532.46     1424.38     38.16 o 
  -9   1   9     1000.30     1086.71     24.31 o 
  -8   1   9     2652.72     2709.44     43.40 o 
  -7   1   9     2007.08     1904.21     31.28 o 
  -6   1   9       98.26       96.78      4.43 o 
  -5   1   9      794.14      808.93     13.12 o 
  -4   1   9     2392.55     2481.40     34.44 o 
  -3   1   9      597.00      587.86     10.95 o 
  -2   1   9     1124.15     1160.45     18.07 o 
  -1   1   9     2305.63     2351.22     33.24 o 
   0   1   9        0.73       -1.85      5.87 o 
   1   1   9      934.35      924.05     16.21 o 
   2   1   9      223.35      200.80      9.30 o 
   3   1   9      152.99      161.84     23.54 o 
   4   1   9      404.63      479.39     19.80 o 
   5   1   9      212.65      182.77     13.81 o 
   6   1   9        6.02       29.62     22.80 o 
   7   1   9        3.02      -12.84     12.84 o 
   8   1   9        6.97       -9.32     14.67 o 
   9   1   9       13.05       11.46     16.07 o 
  10   1   9        4.24      -15.59     15.59 o 
  11   1   9        5.66      -18.18     18.18 o 
 -19   2   9       27.01       35.07     16.78 o 
 -18   2   9      893.64      897.16     30.79 o 
 -17   2   9      251.39      243.90     17.08 o 
 -16   2   9        2.57       -7.90     12.21 o 
 -15   2   9      167.33      179.60     11.71 o 
 -14   2   9       97.87      114.38      9.77 o 
 -13   2   9     1991.66     1866.61     79.05 o 
 -12   2   9     2222.82     2149.20     45.19 o 
 -11   2   9      125.09      120.94      7.85 o 
 -10   2   9       83.34       95.79      7.11 o 
  -9   2   9     2232.32     2102.93     35.10 o 
  -8   2   9       17.56        9.41      5.57 o 
  -7   2   9     1823.38     1868.58     31.28 o 
  -6   2   9      351.63      349.41     10.20 o 
  -5   2   9     1482.76     1528.42     26.22 o 
  -4   2   9     2923.03     2956.32     40.76 o 
  -3   2   9      240.92      246.47      7.98 o 
  -2   2   9       68.70       64.36      4.98 o 
  -1   2   9       55.81       52.82      5.12 o 
   0   2   9      474.37      483.70     17.05 o 
   1   2   9      792.58      873.59     19.24 o 
   2   2   9      173.32      166.84     12.13 o 
   3   2   9       40.60       37.03     12.89 o 
   4   2   9       70.44      100.21     14.62 o 
   5   2   9       24.67       60.82     16.35 o 
   6   2   9      294.21      287.08     17.63 o 
   7   2   9      584.76      612.30     24.26 o 
   8   2   9       99.43       78.64     16.60 o 
   9   2   9        1.90       -7.96     15.92 o 
  10   2   9        1.10       -9.06     17.13 o 
  11   2   9        0.09      -17.78     17.78 o 
 -18   3   9        8.86       58.30     15.71 o 
 -17   3   9      418.95      418.64     18.07 o 
 -16   3   9       29.11       31.43     11.21 o 
 -15   3   9      265.72      279.54     13.59 o 
 -14   3   9      322.28      306.56     13.42 o 
 -13   3   9       70.35       61.20     11.74 o 
 -12   3   9      277.66      256.03     13.27 o 
 -11   3   9        3.86       16.23      7.37 o 
 -10   3   9      595.61      606.37     15.25 o 
  -9   3   9       15.17       21.73      6.40 o 
  -8   3   9      210.84      226.03      9.94 o 
  -7   3   9     1038.91     1060.71     20.50 o 
  -6   3   9     2815.60     2872.59     46.35 o 
  -5   3   9        9.55       -1.76      5.50 o 
  -4   3   9       93.97      105.36      6.77 o 
  -3   3   9     1224.64     1315.83     23.68 o 
  -2   3   9       54.30       63.89      6.86 o 
  -1   3   9      909.07      896.36     29.39 o 
   0   3   9       19.94       13.85      6.66 o 
   1   3   9      106.22       80.13     12.39 o 
   2   3   9      593.34      624.75     22.09 o 
   3   3   9      569.20      539.28     20.60 o 
   4   3   9        2.52       -4.96     16.11 o 
   5   3   9        2.35       20.83     12.35 o 
   6   3   9       64.58       58.93     13.91 o 
   7   3   9       10.63      -15.79     29.74 o 
   8   3   9        1.64       -2.13     14.82 o 
   9   3   9       17.18        5.48     15.94 o 
  10   3   9        2.06       -0.43     18.13 o 
 -18   4   9       28.19       25.77     25.28 o 
 -17   4   9      410.89      402.01     22.15 o 
 -16   4   9     1284.56     1385.76     30.28 o 
 -15   4   9       45.86       48.49     11.68 o 
 -14   4   9      768.05      782.26     19.39 o 
 -13   4   9        3.44        2.17      7.77 o 
 -12   4   9      174.05      177.56     10.97 o 
 -11   4   9     2140.90     2153.39     38.11 o 
 -10   4   9      252.83      235.31     10.62 o 
  -9   4   9      270.12      277.39     14.10 o 
  -8   4   9      289.25      236.02     12.71 o 
  -7   4   9      124.48      111.43     19.64 o 
  -6   4   9     2648.86     2722.89     44.82 o 
  -5   4   9     1509.21     1524.05     33.64 o 
  -4   4   9        0.14       14.88      7.69 o 
  -3   4   9       34.62       34.20     11.89 o 
  -2   4   9       43.36       39.24      8.58 o 
  -1   4   9      757.19      762.32     18.07 o 
   0   4   9     1813.98     1853.74     33.71 o 
   1   4   9      150.64      136.87     12.64 o 
   2   4   9        1.52       20.77     11.15 o 
   3   4   9      443.50      484.62     20.10 o 
   4   4   9      156.83      162.60     15.36 o 
   5   4   9      191.14      212.40     17.13 o 
   6   4   9      127.68      101.45     16.42 o 
   7   4   9       37.44       26.11     16.19 o 
   8   4   9       51.78       92.22     17.73 o 
   9   4   9       22.24       12.45     17.03 o 
 -16   5   9        0.70       -3.97     17.13 o 
 -15   5   9       28.04       28.70     12.47 o 
 -14   5   9      861.09      877.97     19.52 o 
 -13   5   9      774.78      812.04     18.54 o 
 -12   5   9      206.32      252.33     18.71 o 
 -11   5   9       34.99       52.99      9.41 o 
 -10   5   9      470.51      432.28     15.23 o 
  -9   5   9      225.82      216.15     11.25 o 
  -8   5   9     1994.52     2005.67     43.09 o 
  -7   5   9      251.33      249.49     12.79 o 
  -6   5   9       12.48       17.56     11.40 o 
  -5   5   9      255.73      212.12     22.80 o 
  -4   5   9       34.36       27.34      9.79 o 
  -3   5   9     1247.75     1209.50     28.91 o 
  -2   5   9      661.22      683.27     27.75 o 
  -1   5   9        5.88       -1.87     16.35 o 
   0   5   9      175.27      166.92     10.72 o 
   1   5   9      237.71      221.31     12.59 o 
   2   5   9       35.44       47.92     19.43 o 
   3   5   9      134.49      138.24     12.68 o 
   4   5   9       20.01        1.41     11.96 o 
   5   5   9       63.30       53.73     16.75 o 
   6   5   9      317.94      311.93     25.54 o 
   7   5   9       59.48       49.96     15.17 o 
   8   5   9       43.80       41.69     15.97 o 
 -15   6   9       70.77      117.04     23.27 o 
 -14   6   9        8.45        8.33     15.40 o 
 -13   6   9      309.18      302.22     16.20 o 
 -12   6   9      114.81      137.70     13.66 o 
 -11   6   9      206.72      242.74     31.72 o 
 -10   6   9       55.60       55.79     11.92 o 
  -9   6   9       24.25       28.55     10.85 o 
  -8   6   9      362.31      353.00     33.21 o 
  -7   6   9      990.77     1008.56     30.23 o 
  -6   6   9        0.08       -3.86     10.30 o 
  -5   6   9      167.61      188.45     12.95 o 
  -4   6   9       38.38       38.97     20.82 o 
  -3   6   9       35.20       22.91     10.33 o 
  -2   6   9     1355.57     1342.24     69.63 o 
  -1   6   9      509.38      503.15     19.80 o 
   0   6   9       20.79       29.05     12.21 o 
   1   6   9        8.87       16.10     13.33 o 
   2   6   9       48.36       31.73     11.77 o 
   3   6   9      179.29      183.96     14.48 o 
   4   6   9      315.74      327.85     18.51 o 
   5   6   9       21.80       39.45     13.84 o 
   6   6   9       22.93       21.79     14.72 o 
   7   6   9       23.40       11.56     15.45 o 
 -12   7   9      102.96       86.37     15.94 o 
 -11   7   9       11.76       21.41     28.50 o 
 -10   7   9      682.35      741.42     35.68 o 
  -9   7   9      426.49      426.71     28.25 o 
  -8   7   9       88.16       98.24     13.81 o 
  -7   7   9      225.84      200.32     15.22 o 
  -6   7   9      136.83      107.53     13.30 o 
  -5   7   9      161.06      191.78     15.07 o 
  -4   7   9      403.75      448.15     21.02 o 
  -3   7   9       58.40       79.38     23.29 o 
  -2   7   9      143.55      121.14     14.00 o 
  -1   7   9      296.09      293.72     16.93 o 
   0   7   9        2.20       -2.97     12.76 o 
   1   7   9      136.46      157.58     24.04 o 
   2   7   9       50.42       59.47     19.33 o 
   3   7   9        4.66       -3.85     16.55 o 
   4   7   9       43.98       51.10     14.70 o 
  -8   8   9        6.04       29.74     22.30 o 
  -7   8   9       72.72       75.83     22.80 o 
  -6   8   9       10.44       -6.86     13.81 o 
  -5   8   9        4.95       14.56     13.84 o 
  -4   8   9      155.19      147.24     16.29 o 
  -3   8   9      214.54      204.27     16.64 o 
  -2   8   9        0.48       -2.20     14.16 o 
  -1   8   9       36.25       35.73     15.76 o 
   0   8   9        4.83       23.11     15.37 o 
 -19   0  10      930.98      867.79     42.13 o 
 -18   0  10      322.38      288.93     28.25 o 
 -17   0  10      277.17      306.78     26.76 o 
 -16   0  10      744.18      811.79     35.68 o 
 -15   0  10      583.78      601.66     29.74 o 
 -14   0  10     1933.89     1830.25     57.99 o 
 -13   0  10     2572.34     2604.37     75.83 o 
 -12   0  10       10.63       14.87     12.89 o 
 -11   0  10      342.39      310.25     19.33 o 
 -10   0  10     5548.48     5267.23    140.75 o 
  -9   0  10        1.90        3.96     10.41 o 
  -8   0  10     6663.14     6583.04    173.46 o 
  -7   0  10      430.43      479.53     15.12 o 
  -6   0  10       53.00       57.15      6.19 o 
  -5   0  10     5695.58     5955.63    139.02 o 
  -4   0  10     3149.12     3118.68     66.41 o 
  -3   0  10      287.91      294.65     12.09 o 
  -2   0  10     1196.69     1160.32     26.09 o 
  -1   0  10       18.09       13.48      6.83 o 
   0   0  10      542.85      556.88     16.78 o 
   1   0  10     2483.19     2680.88     54.23 o 
   2   0  10     1418.66     1348.49     33.21 o 
   3   0  10        1.58        8.44      9.26 o 
   4   0  10       28.12        7.43     16.85 o 
   5   0  10       26.75       41.63     17.84 o 
   6   0  10      137.59      166.52     23.29 o 
   7   0  10      100.80       85.24     21.31 o 
   8   0  10       35.80       25.28     23.29 o 
   9   0  10       14.29      -14.87     22.80 o 
  10   0  10        0.17      -26.27     26.27 o 
 -19   1  10       11.44       29.98     17.10 o 
 -18   1  10      706.79      663.44     26.52 o 
 -17   1  10       62.71       77.61     14.89 o 
 -16   1  10     1628.84     1470.71     36.59 o 
 -15   1  10       23.73       19.94     11.55 o 
 -14   1  10      285.67      272.07     14.54 o 
 -13   1  10     2472.00     2151.43     45.73 o 
 -12   1  10     1754.50     1634.65     35.91 o 
 -11   1  10     1187.06     1142.83     27.49 o 
 -10   1  10      900.76      953.10     24.00 o 
  -9   1  10      287.63      315.86     10.46 o 
  -8   1  10      576.77      589.93     14.06 o 
  -7   1  10     1909.94     1936.69     32.33 o 
  -6   1  10      178.35      176.49      7.72 o 
  -5   1  10      365.14      328.28      8.33 o 
  -4   1  10      156.69      176.34      6.77 o 
  -3   1  10       87.01       88.22      5.32 o 
  -2   1  10     1810.55     1907.68     27.86 o 
  -1   1  10      479.97      422.46     11.93 o 
   0   1  10      478.29      479.24     17.74 o 
   1   1  10        0.58        7.50      5.52 o 
   2   1  10       56.35       81.17      8.43 o 
   3   1  10      545.73      637.32     23.84 o 
   4   1  10      282.94      229.39     14.87 o 
   5   1  10        5.98       11.39     16.60 o 
   6   1  10        9.33        5.95     13.32 o 
   7   1  10      134.18      156.03     21.81 o 
   8   1  10       19.32       -0.08     15.59 o 
   9   1  10       39.31       20.32     16.82 o 
  10   1  10       24.54        1.57     17.78 o 
 -19   2  10       92.53       94.75     17.87 o 
 -18   2  10       56.40       58.30     18.58 o 
 -17   2  10     1169.55     1171.96     33.10 o 
 -16   2  10       16.87        0.13     13.14 o 
 -15   2  10      893.76      915.97     22.07 o 
 -14   2  10       37.79       60.27     21.56 o 
 -13   2  10      185.98      170.94     13.26 o 
 -12   2  10     1347.23     1369.27     32.57 o 
 -11   2  10      967.26      953.92     24.17 o 
 -10   2  10      929.16      944.16     19.97 o 
  -9   2  10      504.80      529.94     20.06 o 
  -8   2  10      388.35      396.42     11.53 o 
  -7   2  10     1153.80     1118.27     20.88 o 
  -6   2  10     5194.79     5348.55     82.77 o 
  -5   2  10        1.31       -0.89      6.68 o 
  -4   2  10       28.80       26.16      4.66 o 
  -3   2  10      183.62      190.39      6.72 o 
  -2   2  10      119.50      134.15      6.34 o 
  -1   2  10      998.71      978.79     33.18 o 
   0   2  10      197.59      222.61      9.85 o 
   1   2  10        1.45        6.08      7.49 o 
   2   2  10        1.63       -4.75      8.07 o 
   3   2  10       17.51       37.03     12.00 o 
   4   2  10      124.30      136.34     14.67 o 
   5   2  10      146.66      133.41     15.12 o 
   6   2  10        0.86       -5.35     13.05 o 
   7   2  10       46.26       26.10     15.36 o 
   8   2  10       35.55        3.74     15.84 o 
   9   2  10       31.87       24.29     17.08 o 
  10   2  10       52.64       29.45     18.13 o 
 -18   3  10      279.45      264.27     19.69 o 
 -17   3  10       41.59       25.12     15.17 o 
 -16   3  10        1.11       10.83     11.43 o 
 -15   3  10     1282.38     1335.09     30.83 o 
 -14   3  10     1775.31     1817.89     41.82 o 
 -13   3  10      156.73      159.15     13.19 o 
 -12   3  10      171.81      189.84     14.60 o 
 -11   3  10       40.65       36.10      7.82 o 
 -10   3  10     2470.36     2581.73     43.20 o 
  -9   3  10     4087.03     4163.52     66.18 o 
  -8   3  10      248.82      278.45     10.38 o 
  -7   3  10      362.57      378.46     12.01 o 
  -6   3  10      264.32      315.68     12.15 o 
  -5   3  10       28.52       27.67      8.39 o 
  -4   3  10      736.46      778.94     20.85 o 
  -3   3  10     3110.99     3077.54     61.32 o 
  -2   3  10      318.55      273.24     18.73 o 
  -1   3  10       15.36       -4.13      7.28 o 
   0   3  10      365.74      393.73     15.25 o 
   1   3  10       39.62       22.95      9.85 o 
   2   3  10      804.67      754.38     24.39 o 
   3   3  10      302.49      274.36     15.94 o 
   4   3  10       11.00       11.83     11.90 o 
   5   3  10        2.49       15.14     13.33 o 
   6   3  10       80.83      116.44     16.11 o 
   7   3  10        1.90       -2.96     15.52 o 
   8   3  10        1.57      -17.00     17.00 o 
   9   3  10        1.22      -18.55     18.55 o 
 -17   4  10      161.62      190.47     15.33 o 
 -16   4  10        0.29      -11.61     11.61 o 
 -15   4  10        1.53       -0.39     11.52 o 
 -14   4  10       24.02       12.11     10.14 o 
 -13   4  10       43.92       43.25     10.13 o 
 -12   4  10      144.49      157.68     11.08 o 
 -11   4  10     1511.31     1510.49     29.02 o 
 -10   4  10      243.66      212.47     10.82 o 
  -9   4  10        4.51       -3.05      8.43 o 
  -8   4  10      691.38      687.43     16.72 o 
  -7   4  10      130.69      143.79      9.20 o 
  -6   4  10      611.52      611.10     18.73 o 
  -5   4  10       80.72       82.74     10.41 o 
  -4   4  10       78.69       80.78     20.32 o 
  -3   4  10      638.93      571.98     18.05 o 
  -2   4  10      118.31      114.54     10.51 o 
  -1   4  10      164.74      131.41      9.80 o 
   0   4  10       99.06       79.08      9.17 o 
   1   4  10       68.48       48.07     10.28 o 
   2   4  10       78.92       82.03     13.08 o 
   3   4  10       40.18       68.27     13.63 o 
   4   4  10       10.14       16.85     19.58 o 
   5   4  10       39.24       28.18     14.16 o 
   6   4  10       10.15        6.45     20.07 o 
   7   4  10        2.17       -9.05     15.60 o 
   8   4  10       13.10        7.59     18.13 o 
 -16   5  10       43.36       28.01     17.16 o 
 -15   5  10        1.77        1.85     12.14 o 
 -14   5  10        0.78       -5.04      9.64 o 
 -13   5  10       85.89      110.98     23.72 o 
 -12   5  10        0.77       -0.52     10.22 o 
 -11   5  10      504.44      542.07     24.74 o 
 -10   5  10      380.09      440.73     15.82 o 
  -9   5  10      134.17      132.47     12.27 o 
  -8   5  10      114.51      130.22     14.12 o 
  -7   5  10        0.60        7.43     10.16 o 
  -6   5  10        2.09        1.98     14.37 o 
  -5   5  10      356.97      360.35     19.33 o 
  -4   5  10      950.92     1048.72     27.51 o 
  -3   5  10       61.64       77.95     11.40 o 
  -2   5  10       77.09       58.37     10.68 o 
  -1   5  10      509.96      511.04     18.56 o 
   0   5  10       12.59       13.48     10.68 o 
   1   5  10      515.98      535.19     17.66 o 
   2   5  10       58.95       49.10     14.16 o 
   3   5  10        0.38      -10.24     13.93 o 
   4   5  10       42.06       47.46     14.64 o 
   5   5  10        0.33       -0.14     17.35 o 
   6   5  10       88.41       73.83     17.73 o 
   7   5  10       15.21       -0.50     17.84 o 
 -14   6  10        3.64       -4.32     15.33 o 
 -13   6  10      135.69      153.57     18.09 o 
 -12   6  10      391.29      390.65     25.52 o 
 -11   6  10      147.23      127.26     14.62 o 
 -10   6  10       88.34       78.47     16.60 o 
  -9   6  10       66.57       66.09     12.44 o 
  -8   6  10      113.40      129.64     13.32 o 
  -7   6  10      403.47      377.11     22.30 o 
  -6   6  10      139.78      135.84     13.14 o 
  -5   6  10      211.91      187.26     13.65 o 
  -4   6  10      334.12      311.33     16.11 o 
  -3   6  10       51.99       41.98     11.85 o 
  -2   6  10       74.41      103.36     12.97 o 
  -1   6  10      138.55      136.51     13.90 o 
   0   6  10       80.76       85.14     13.41 o 
   1   6  10      178.73      171.21     15.92 o 
   2   6  10      190.41      185.35     21.81 o 
   3   6  10        0.30       14.75     16.19 o 
   4   6  10       71.14       70.37     17.01 o 
   5   6  10       45.21       28.95     17.57 o 
 -12   7  10        8.26       22.30     22.30 o 
 -11   7  10       45.81       44.60     21.81 o 
 -10   7  10        8.34        3.47     20.32 o 
  -9   7  10      169.97      197.84     15.67 o 
  -8   7  10       10.95        7.06     12.91 o 
  -7   7  10       37.58       26.55     12.79 o 
  -6   7  10      304.68      308.61     16.97 o 
  -5   7  10       26.59        6.46     17.59 o 
  -4   7  10       41.31       22.75     12.89 o 
  -3   7  10        1.92       -7.24     12.56 o 
  -2   7  10        8.10        1.49     12.89 o 
  -1   7  10      210.76      187.32     16.37 o 
   0   7  10      169.90      181.34     17.16 o 
   1   7  10        1.16      -14.16     14.16 o 
   2   7  10        1.75       10.56     15.59 o 
   3   7  10       19.35       56.00     23.79 o 
  -6   8  10       40.04       46.09     21.31 o 
  -5   8  10       82.03       78.30     22.30 o 
  -4   8  10        3.65      -11.89     21.31 o 
  -3   8  10      181.15      187.83     25.28 o 
 -19   1  11        7.44       41.12     17.34 o 
 -18   1  11      123.77       93.84     16.27 o 
 -17   1  11      629.47      626.68     25.39 o 
 -16   1  11      386.28      388.51     18.88 o 
 -15   1  11      146.17      122.33     13.30 o 
 -14   1  11      370.22      375.45     18.34 o 
 -13   1  11       90.49      128.46     12.35 o 
 -12   1  11      804.72      699.50     21.15 o 
 -11   1  11     1853.49     1827.81     44.36 o 
 -10   1  11      113.76      105.24      9.95 o 
  -9   1  11      299.61      332.10     14.32 o 
  -8   1  11     2040.84     2053.14     63.46 o 
  -7   1  11       15.91       10.20      5.75 o 
  -6   1  11      510.32      462.25     12.45 o 
  -5   1  11      140.45      130.03      6.03 o 
  -4   1  11      403.04      428.93     10.16 o 
  -3   1  11      553.29      561.50     16.81 o 
  -2   1  11      175.49      187.45      7.34 o 
  -1   1  11       45.96       62.07      6.17 o 
   0   1  11       11.66        8.29      5.70 o 
   1   1  11      107.97      105.60      9.24 o 
   2   1  11       53.54       65.18      8.78 o 
   3   1  11       13.30        8.64      8.71 o 
   4   1  11       28.57       23.52     10.27 o 
   5   1  11       42.45       67.07     11.02 o 
   6   1  11        1.65       15.85     14.54 o 
   7   1  11       62.20       64.67     17.59 o 
   8   1  11       82.81       69.77     18.38 o 
   9   1  11       19.75      -17.24     18.53 o 
 -19   2  11      694.21      824.18     43.12 o 
 -18   2  11       10.90       19.66     25.52 o 
 -17   2  11       63.82       69.07     15.57 o 
 -16   2  11      347.94      340.83     18.73 o 
 -15   2  11      155.58      158.51     14.87 o 
 -14   2  11      562.85      532.33     38.90 o 
 -13   2  11      168.00      151.29     13.14 o 
 -12   2  11      480.31      478.39     27.51 o 
 -11   2  11      779.44      715.64     29.98 o 
 -10   2  11      136.58      125.27     10.80 o 
  -9   2  11       20.22       22.32      6.85 o 
  -8   2  11      397.40      418.53     15.94 o 
  -7   2  11     1311.72     1260.26     23.27 o 
  -6   2  11     2368.32     2391.59     39.48 o 
  -5   2  11     1112.02     1173.79     22.60 o 
  -4   2  11       62.23       82.97      7.01 o 
  -3   2  11      220.51      181.61     10.59 o 
  -2   2  11       10.49       19.22      6.95 o 
  -1   2  11      134.79      153.75      9.04 o 
   0   2  11     1127.10     1211.68     31.20 o 
   1   2  11      103.85      101.83      9.45 o 
   2   2  11       21.48       18.68      8.92 o 
   3   2  11       63.51      124.25     11.18 o 
   4   2  11       25.95       27.82     28.50 o 
   5   2  11      131.50      102.84     15.17 o 
   6   2  11       59.59       58.32     15.80 o 
   7   2  11       14.56       21.78     15.87 o 
   8   2  11       28.59        9.89     17.51 o 
 -18   3  11       29.13       33.72     17.00 o 
 -17   3  11      135.82      162.02     17.38 o 
 -16   3  11        4.59        3.96     11.52 o 
 -15   3  11      474.31      499.78     18.05 o 
 -14   3  11       89.30       89.26     13.81 o 
 -13   3  11      860.30      899.90     26.44 o 
 -12   3  11       88.59       69.68     12.06 o 
 -11   3  11        1.55        8.70      8.28 o 
 -10   3  11     1982.52     1847.15     32.71 o 
  -9   3  11      119.54      145.44      9.17 o 
  -8   3  11      550.90      558.17     24.09 o 
  -7   3  11      114.24      107.16      8.38 o 
  -6   3  11      347.27      351.78     12.40 o 
  -5   3  11      166.60      170.95     11.03 o 
  -4   3  11      152.83      165.25     11.03 o 
  -3   3  11      135.66      115.69     10.33 o 
  -2   3  11       20.90       15.12     10.16 o 
  -1   3  11        0.34       -7.97      8.06 o 
   0   3  11      209.01      247.35     11.57 o 
   1   3  11      173.05      216.63     11.83 o 
   2   3  11        1.81        7.54     13.29 o 
   3   3  11        6.78       -4.84     12.39 o 
   4   3  11        3.11      -13.81     13.81 o 
   5   3  11       36.27       29.33     14.52 o 
   6   3  11       45.78       38.66     15.80 o 
   7   3  11       24.45        3.18     17.13 o 
   8   3  11        4.44      -10.70     18.90 o 
 -17   4  11       53.96       73.59     13.94 o 
 -16   4  11      410.92      407.73     22.11 o 
 -15   4  11       14.88       27.86     13.88 o 
 -14   4  11        0.35        0.95     13.19 o 
 -13   4  11     1029.29      987.27     28.64 o 
 -12   4  11     1040.72     1087.08     24.00 o 
 -11   4  11        0.82        2.24      9.17 o 
 -10   4  11       25.32       17.32      8.98 o 
  -9   4  11      234.14      205.11     18.36 o 
  -8   4  11      234.64      246.76     11.11 o 
  -7   4  11     2274.15     2267.51     47.64 o 
  -6   4  11      577.70      615.89     24.78 o 
  -5   4  11       22.95       30.66      9.63 o 
  -4   4  11       61.09       50.02      9.63 o 
  -3   4  11        0.27        6.62      9.63 o 
  -2   4  11      608.32      636.46     20.48 o 
  -1   4  11      308.16      282.08     14.36 o 
   0   4  11        0.25        6.64      9.27 o 
   1   4  11       50.74       69.56     11.29 o 
   2   4  11       67.11       65.66     10.97 o 
   3   4  11       74.96       59.58     15.00 o 
   4   4  11      332.08      287.72     46.09 o 
   5   4  11       88.99       61.63     16.43 o 
   6   4  11       69.16       47.84     17.35 o 
   7   4  11       86.92      121.83     20.45 o 
 -16   5  11      127.38      136.89     15.06 o 
 -15   5  11      643.09      665.26     22.25 o 
 -14   5  11       21.87       15.82     13.31 o 
 -13   5  11       63.98       96.38     11.72 o 
 -12   5  11      103.00       98.72     11.54 o 
 -11   5  11       15.84       33.20     10.45 o 
 -10   5  11      831.52      921.52     41.63 o 
  -9   5  11      530.65      562.76     28.99 o 
  -8   5  11       19.58       19.33     11.21 o 
  -7   5  11      530.25      483.68     20.07 o 
  -6   5  11      366.91      363.02     21.06 o 
  -5   5  11      286.41      293.66     15.24 o 
  -4   5  11      543.96      580.51     35.19 o 
  -3   5  11       11.65       22.20     10.50 o 
  -2   5  11      109.82      114.22     12.09 o 
  -1   5  11      695.00      724.49     24.00 o 
   0   5  11       82.33       55.18     12.95 o 
   1   5  11      103.71      110.67     13.65 o 
   2   5  11       13.74        5.91     11.03 o 
   3   5  11       18.20       -1.82     15.48 o 
   4   5  11      247.51      268.52     20.71 o 
   5   5  11      167.11      164.21     20.10 o 
   6   5  11       11.33       -1.49     29.24 o 
 -14   6  11      433.73      460.41     31.72 o 
 -13   6  11       17.31       49.06     14.19 o 
 -12   6  11       85.65       85.73     17.10 o 
 -11   6  11       30.05       32.58     37.17 o 
 -10   6  11       22.48        5.99     13.14 o 
  -9   6  11      746.22      769.53     25.58 o 
  -8   6  11      284.08      313.85     16.29 o 
  -7   6  11       32.78       19.52     17.84 o 
  -6   6  11        2.19        6.27     11.85 o 
  -5   6  11       23.12       12.84     20.57 o 
  -4   6  11      221.16      210.65     14.71 o 
  -3   6  11      325.14      280.88     16.29 o 
  -2   6  11        6.11       14.96     12.56 o 
  -1   6  11        4.01       10.74     12.41 o 
   0   6  11       12.05       31.99     13.55 o 
   1   6  11        6.27        9.56     15.12 o 
   2   6  11      125.52      148.42     16.27 o 
   3   6  11       51.95       60.96     23.29 o 
   4   6  11        0.03      -13.88     28.25 o 
 -11   7  11      198.42      254.20     18.34 o 
 -10   7  11        1.77      -12.54     13.84 o 
  -9   7  11        5.59       16.78     29.24 o 
  -8   7  11       84.25       58.22     14.54 o 
  -7   7  11        7.97       41.88     14.37 o 
  -6   7  11      224.88      216.65     16.43 o 
  -5   7  11       94.19      117.28     20.82 o 
  -4   7  11       14.19        6.99     27.01 o 
  -3   7  11      143.39      145.62     15.92 o 
  -2   7  11      110.63      143.13     25.28 o 
  -1   7  11       46.82       50.11     15.24 o 
   0   7  11       84.16       88.73     25.28 o 
 -18   0  12       69.18       79.79     22.30 o 
 -17   0  12     1259.32     1342.08     51.54 o 
 -16   0  12       24.43       29.24     17.84 o 
 -15   0  12     2435.76     2205.91     68.39 o 
 -14   0  12      523.60      497.58     27.26 o 
 -13   0  12       30.37       21.31     15.36 o 
 -12   0  12     2284.46     1967.53     59.97 o 
 -11   0  12     3434.73     3225.36     90.69 o 
 -10   0  12      124.21      134.80     15.36 o 
  -8   0  12      174.95      169.49     15.86 o 
  -7   0  12       28.27       42.13     11.40 o 
  -6   0  12     3604.63     3530.65     97.14 o 
  -5   0  12      569.45      524.28     41.63 o 
  -4   0  12      438.39      415.28     15.24 o 
  -3   0  12        2.55       16.11      8.67 o 
  -2   0  12       67.19       84.55      9.79 o 
  -1   0  12     1326.84     1484.69     33.59 o 
   0   0  12      118.93      131.89     11.29 o 
   1   0  12       57.41       59.60     10.65 o 
   2   0  12        0.09        9.42     15.86 o 
   3   0  12      114.13       64.43     19.82 o 
   4   0  12      281.35      301.32     25.28 o 
   5   0  12       62.26       77.81     20.82 o 
   6   0  12        0.47      -10.90     20.82 o 
   7   0  12       17.00       10.90     22.80 o 
   8   0  12       32.12       47.08     25.77 o 
 -18   1  12      561.60      523.22     24.31 o 
 -17   1  12      130.06      127.11     16.12 o 
 -16   1  12      299.78      298.13     17.63 o 
 -15   1  12      224.45      236.93     20.07 o 
 -14   1  12     1207.29     1213.60     31.53 o 
 -13   1  12      501.10      479.90     19.78 o 
 -12   1  12     1131.99     1060.45     27.85 o 
 -11   1  12      167.40      167.39     11.90 o 
 -10   1  12       43.93       37.77      9.28 o 
  -9   1  12     2216.41     2110.60     44.16 o 
  -8   1  12        7.68       -1.15      8.39 o 
  -7   1  12      400.84      415.79     11.92 o 
  -6   1  12      317.39      312.73     11.42 o 
  -5   1  12       15.85       20.05      6.48 o 
  -4   1  12      497.46      546.82     12.38 o 
  -3   1  12      652.52      654.92     13.62 o 
  -2   1  12       47.27       35.74      6.49 o 
  -1   1  12       45.05       26.68      7.73 o 
   0   1  12        1.00       10.23      8.27 o 
   1   1  12       33.45       25.34      8.96 o 
   2   1  12      267.85      267.10     12.31 o 
   3   1  12      148.94      112.11     11.30 o 
   4   1  12        4.24       -8.74     22.80 o 
   5   1  12        0.20       -2.68     15.37 o 
   6   1  12       14.84       -2.73     23.29 o 
   7   1  12       20.55       12.80     17.35 o 
 -18   2  12      165.07      174.27     18.98 o 
 -17   2  12      215.72      200.04     17.86 o 
 -16   2  12       51.78       53.65     14.67 o 
 -15   2  12       66.77       68.26     13.19 o 
 -14   2  12      328.36      301.28     16.62 o 
 -13   2  12      950.03      985.76     27.33 o 
 -12   2  12        1.05        2.50     10.80 o 
 -11   2  12      443.99      470.53     18.22 o 
 -10   2  12        6.66       17.89      9.74 o 
  -9   2  12        0.40        4.51      6.82 o 
  -8   2  12      983.34     1032.96     22.34 o 
  -7   2  12      452.97      451.43     13.14 o 
  -6   2  12     1249.48     1212.31     22.98 o 
  -5   2  12      348.29      340.48     12.00 o 
  -4   2  12      104.02      100.90      7.97 o 
  -3   2  12      587.24      621.30     18.75 o 
  -2   2  12      951.23      952.20     20.29 o 
  -1   2  12       22.47       30.02      8.16 o 
   0   2  12        0.04        8.15      8.45 o 
   1   2  12      110.25      147.46     10.84 o 
   2   2  12       10.65       20.40      9.92 o 
   3   2  12       81.28       81.09     11.25 o 
   4   2  12       18.81        5.18     11.40 o 
   5   2  12        0.14       -8.92     12.10 o 
   6   2  12        5.27       -5.83     16.97 o 
   7   2  12        7.36       -2.56     17.69 o 
 -17   3  12      141.10      144.74     17.38 o 
 -16   3  12     1294.36     1342.70     29.99 o 
 -15   3  12      335.37      335.52     40.39 o 
 -14   3  12      117.44      137.78     15.00 o 
 -13   3  12        2.39        0.50     26.76 o 
 -12   3  12       97.43       98.57     18.34 o 
 -11   3  12      907.35      930.60     26.02 o 
 -10   3  12     1360.58     1390.36     26.97 o 
  -9   3  12        1.85        4.90      7.76 o 
  -8   3  12       29.12       18.05      7.70 o 
  -7   3  12      370.79      375.32     19.59 o 
  -6   3  12        1.18       -0.55      9.09 o 
  -5   3  12      287.27      304.53     37.17 o 
  -4   3  12      749.83      763.75     22.43 o 
  -3   3  12      407.98      425.12     17.13 o 
  -2   3  12       99.72      112.24     36.67 o 
  -1   3  12        3.65       -0.03      8.27 o 
   0   3  12       81.84       83.19     10.20 o 
   1   3  12      237.88      209.45     12.17 o 
   2   3  12       41.80       38.55     10.91 o 
   3   3  12       30.02       54.52     11.57 o 
   4   3  12       41.51       50.14     12.26 o 
   5   3  12        7.00        5.02     15.67 o 
   6   3  12        6.03        6.56     24.28 o 
   7   3  12        0.81       -7.93     29.24 o 
 -16   4  12        0.33      -12.50     12.50 o 
 -15   4  12       48.59       41.52     15.71 o 
 -14   4  12      101.36      128.25     15.71 o 
 -13   4  12      339.87      351.35     19.04 o 
 -12   4  12       27.96       34.31     13.55 o 
 -11   4  12        0.32        5.84      9.53 o 
 -10   4  12       20.90       24.01      9.29 o 
  -9   4  12        3.57        4.65     10.68 o 
  -8   4  12      103.08      115.85     16.35 o 
  -7   4  12      223.43      180.20     13.63 o 
  -6   4  12        0.61       -9.59      9.59 o 
  -5   4  12       88.21       87.77     11.21 o 
  -4   4  12      593.27      594.54     25.28 o 
  -3   4  12       27.87       20.66     10.33 o 
  -2   4  12      144.59      126.62     17.59 o 
  -1   4  12        0.96       12.20     14.87 o 
   0   4  12       25.66       27.03     12.09 o 
   1   4  12       60.87       88.01     12.22 o 
   2   4  12      110.76      114.32     13.05 o 
   3   4  12        1.49        2.24     11.96 o 
   4   4  12        0.46       -3.66     13.18 o 
   5   4  12       24.64       27.99     17.32 o 
 -15   5  12      100.96      134.27     25.46 o 
 -14   5  12       27.74       46.76     16.31 o 
 -13   5  12       37.33       39.20     11.59 o 
 -12   5  12      345.13      327.59     17.34 o 
 -11   5  12      223.28      232.64     33.95 o 
 -10   5  12        3.08        6.80     13.63 o 
  -9   5  12        2.71        0.85     11.39 o 
  -8   5  12       14.46       14.70     11.55 o 
  -7   5  12      211.80      224.68     18.83 o 
  -6   5  12      411.87      455.53     25.77 o 
  -5   5  12      109.84      139.79     13.67 o 
  -4   5  12       27.52       21.16     11.20 o 
  -3   5  12       60.39       64.38     12.25 o 
  -2   5  12        0.02        7.30     12.39 o 
  -1   5  12      247.30      221.16     18.58 o 
   0   5  12      238.95      240.55     24.04 o 
   1   5  12       24.11        2.05     13.46 o 
   2   5  12       36.54       46.95     14.36 o 
   3   5  12       42.84       52.45     13.93 o 
   4   5  12        0.75       24.68     14.09 o 
 -13   6  12      175.21      173.43     25.03 o 
 -12   6  12       74.58       75.77     15.22 o 
 -11   6  12       88.01      117.83     25.52 o 
 -10   6  12        8.13       19.32     20.57 o 
  -9   6  12      244.86      294.48     17.84 o 
  -8   6  12      380.47      421.27     41.88 o 
  -7   6  12       93.81       94.94     14.54 o 
  -6   6  12      197.34      211.69     15.57 o 
  -5   6  12      229.89      203.60     16.12 o 
  -4   6  12        0.22      -13.14     13.14 o 
  -3   6  12      115.89      115.66     14.36 o 
  -2   6  12      103.65      104.90     33.21 o 
  -1   6  12      139.08      142.21     15.57 o 
   0   6  12      182.55      182.12     17.48 o 
   1   6  12       52.87       49.42     24.04 o 
  -9   7  12        7.35       10.10     14.67 o 
  -8   7  12       51.88       28.01     14.51 o 
  -7   7  12      112.37      109.87     15.76 o 
  -6   7  12        7.06       -5.87     13.84 o 
  -5   7  12        0.26       -0.26     16.60 o 
  -4   7  12       12.86       11.80     14.36 o 
  -3   7  12       89.42      114.30     26.02 o 
 -18   1  13      273.26      280.39     19.62 o 
 -17   1  13       36.13       44.02     15.31 o 
 -16   1  13      118.34       93.62     15.24 o 
 -15   1  13      241.09      257.89     16.58 o 
 -14   1  13        0.43        4.46     12.27 o 
 -13   1  13      125.04      121.59     13.63 o 
 -12   1  13      108.28       97.32     12.21 o 
 -11   1  13      319.77      344.90     15.94 o 
 -10   1  13      262.50      260.18     14.00 o 
  -9   1  13      168.84      170.84     11.39 o 
  -8   1  13       41.88       47.38     15.36 o 
  -7   1  13      155.66      159.86     11.39 o 
  -6   1  13      597.57      590.91     14.78 o 
  -5   1  13      812.48      843.80     18.59 o 
  -4   1  13      398.20      453.53     14.01 o 
  -3   1  13       10.46       12.27      6.49 o 
  -2   1  13        1.99        2.75      7.81 o 
  -1   1  13        7.46       15.52      8.26 o 
   0   1  13       81.53       92.21     10.10 o 
   1   1  13      192.86      212.98     16.32 o 
   2   1  13       68.39       83.36     11.16 o 
   3   1  13       24.14       39.57     14.00 o 
   4   1  13       34.28       39.04     18.58 o 
   5   1  13        0.65      -17.85     22.05 o 
   6   1  13       16.22        2.40     18.05 o 
 -18   2  13       67.46       62.45     24.28 o 
 -17   2  13        4.25        3.03     14.82 o 
 -16   2  13      232.97      211.85     17.78 o 
 -15   2  13      137.91      168.07     16.07 o 
 -14   2  13        3.03       -1.53     12.26 o 
 -13   2  13      694.82      705.35     31.72 o 
 -12   2  13      953.16      907.74     29.49 o 
 -11   2  13       89.98       75.22     11.35 o 
 -10   2  13      166.33      151.16     12.76 o 
  -9   2  13       44.60       46.90     10.86 o 
  -8   2  13      219.76      252.02     12.56 o 
  -7   2  13      758.99      724.22     16.88 o 
  -6   2  13        2.50       13.26      7.60 o 
  -5   2  13      261.23      247.62     12.91 o 
  -4   2  13        0.24        1.27      8.74 o 
  -3   2  13       15.35       13.13      9.46 o 
  -2   2  13       70.84       73.70     10.68 o 
  -1   2  13      173.63      166.31     12.92 o 
   0   2  13       72.58       76.32     10.44 o 
   1   2  13       23.88       59.91     10.57 o 
   2   2  13        6.89        5.31     10.97 o 
   3   2  13        1.81       -8.09     12.58 o 
   4   2  13       15.73        2.38     12.27 o 
   5   2  13       16.26        2.90     16.42 o 
   6   2  13        4.81      -12.89     26.76 o 
 -17   3  13      332.82      375.09     22.09 o 
 -16   3  13        0.06        7.32     15.80 o 
 -15   3  13      341.47      300.54     20.57 o 
 -14   3  13       18.01       47.71     14.16 o 
 -13   3  13        5.18       10.00     15.36 o 
 -12   3  13      143.20      156.97     14.39 o 
 -11   3  13      122.67      130.21     13.11 o 
 -10   3  13      144.79      114.54     20.57 o 
  -9   3  13      267.30      252.49     11.42 o 
  -8   3  13        0.32       -3.61      8.35 o 
  -7   3  13      116.03      121.21     11.70 o 
  -6   3  13      415.49      446.45     28.99 o 
  -5   3  13       19.72       34.64     10.14 o 
  -4   3  13        3.20        7.45     10.33 o 
  -3   3  13       11.53       24.28     10.86 o 
  -2   3  13        9.52        9.98     10.85 o 
  -1   3  13      128.67      150.00     13.61 o 
   0   3  13        4.96       -4.53     11.74 o 
   1   3  13       22.74       20.69     10.68 o 
   2   3  13        0.55      -11.20     11.20 o 
   3   3  13        0.21       -5.47     12.10 o 
   4   3  13       30.70       24.48     13.44 o 
   5   3  13       17.03       31.91     13.83 o 
 -16   4  13       30.57       23.93     16.18 o 
 -15   4  13       57.43       72.76     27.26 o 
 -14   4  13      701.69      691.32     27.17 o 
 -13   4  13       75.30       57.84     16.11 o 
 -12   4  13       28.06       22.12     16.85 o 
 -11   4  13       30.98       31.52     10.05 o 
 -10   4  13      102.99       93.79     12.76 o 
  -9   4  13     1484.87     1535.91     81.53 o 
  -8   4  13      735.17      734.09     23.65 o 
  -7   4  13       69.54       65.04     18.34 o 
  -6   4  13      122.00      137.53     15.36 o 
  -5   4  13       80.86       89.93     12.09 o 
  -4   4  13      154.17      155.87     13.14 o 
  -3   4  13      335.37      332.48     16.64 o 
  -2   4  13       26.49       12.32     12.09 o 
  -1   4  13       55.83       55.72     12.95 o 
   0   4  13      304.03      345.93     17.86 o 
   1   4  13       20.42       46.99     14.32 o 
   2   4  13       80.15       78.43     15.57 o 
   3   4  13       23.65       -8.91     13.44 o 
   4   4  13        1.40       -5.05     13.87 o 
 -14   5  13      164.41      140.75     22.30 o 
 -13   5  13      236.31      249.29     24.78 o 
 -12   5  13      144.33      129.49     21.31 o 
 -11   5  13      527.26      584.53     42.37 o 
 -10   5  13       77.75       78.13     13.88 o 
  -9   5  13      145.72      115.28     20.82 o 
  -8   5  13      710.06      688.53     23.45 o 
  -7   5  13       43.26       41.03     12.64 o 
  -6   5  13      316.51      307.80     16.82 o 
  -5   5  13       75.95       63.18     18.83 o 
  -4   5  13       10.01       17.84     14.87 o 
  -3   5  13      173.10      183.34     18.83 o 
  -2   5  13      138.87      112.24     15.06 o 
  -1   5  13        1.05      -10.64     18.34 o 
   0   5  13       17.38        6.43     21.31 o 
   1   5  13       25.76        5.12     15.76 o 
   2   5  13       35.26       46.37     15.59 o 
 -11   6  13      161.70      167.12     16.81 o 
 -10   6  13      218.30      223.49     23.29 o 
  -9   6  13        0.46       -7.14     15.36 o 
  -8   6  13       25.98       48.52     13.49 o 
  -7   6  13        1.98        5.13     26.27 o 
  -6   6  13       33.79       42.19     30.23 o 
  -5   6  13      249.57      263.46     18.05 o 
  -4   6  13       63.20       90.56     14.71 o 
  -3   6  13        0.80      -12.35     14.36 o 
  -2   6  13       41.54       51.29     15.42 o 
  -1   6  13       25.20       51.76     16.29 o 
 -17   0  14      245.49      222.52     26.76 o 
 -16   0  14      443.72      455.95     30.73 o 
 -15   0  14       19.24       27.75     18.83 o 
 -14   0  14      268.48      226.98     21.81 o 
 -13   0  14      739.83      752.32     33.21 o 
 -12   0  14       42.24       22.30     15.86 o 
 -11   0  14      930.82      883.16     34.69 o 
 -10   0  14       90.49       82.27     17.35 o 
  -9   0  14      210.94      192.29     17.84 o 
  -8   0  14      747.18      739.43     30.23 o 
  -7   0  14      251.63      226.49     18.83 o 
  -6   0  14        2.92        6.94     13.88 o 
  -5   0  14        0.27      -12.39     12.89 o 
  -4   0  14       45.53       61.46     10.16 o 
  -3   0  14      239.84      281.65     14.00 o 
  -2   0  14      735.37      780.25     23.45 o 
  -1   0  14        8.53        3.47     16.85 o 
   0   0  14       52.00       46.09     19.33 o 
   1   0  14       64.01       92.18     21.31 o 
   2   0  14        0.26      -11.40     20.32 o 
   3   0  14       40.19       21.31     22.30 o 
   4   0  14        0.62      -18.83     21.81 o 
   5   0  14        1.75       -2.48     23.79 o 
 -17   1  14        2.87       41.13     15.80 o 
 -16   1  14      946.40      951.67     35.93 o 
 -15   1  14      107.44       93.72     16.85 o 
 -14   1  14      558.06      495.25     20.67 o 
 -13   1  14       18.73       25.64     12.21 o 
 -12   1  14      163.30      163.27     14.02 o 
 -11   1  14      472.67      452.48     27.75 o 
 -10   1  14     1017.40      967.85     48.82 o 
  -9   1  14        4.56       12.21     22.55 o 
  -8   1  14      173.60      162.88     12.25 o 
  -7   1  14       99.72      108.28     11.39 o 
  -6   1  14      142.85      155.31     12.25 o 
  -5   1  14      944.61      999.03     21.17 o 
  -4   1  14      194.19      156.43      9.82 o 
  -3   1  14        4.41        7.99     18.09 o 
  -2   1  14        5.86       25.86      9.25 o 
  -1   1  14        9.95        3.45      9.53 o 
   0   1  14        3.80       23.36     11.20 o 
   1   1  14        7.77       12.42     10.61 o 
   2   1  14        4.02      -10.41     19.58 o 
   3   1  14       11.13      -15.62     22.80 o 
   4   1  14        1.86      -15.72     15.72 o 
   5   1  14        0.00      -24.28     25.77 o 
 -17   2  14       28.71       10.39     15.72 o 
 -16   2  14        2.60       12.75     14.89 o 
 -15   2  14      761.33      781.72     52.53 o 
 -14   2  14      161.56      165.08     16.02 o 
 -13   2  14      114.97      128.76     14.46 o 
 -12   2  14        0.75       -1.93     12.35 o 
 -11   2  14       85.86       75.72     12.49 o 
 -10   2  14      227.08      220.14     22.30 o 
  -9   2  14      441.19      434.04     33.70 o 
  -8   2  14        9.29       13.13     10.16 o 
  -7   2  14        0.78        6.10      8.61 o 
  -6   2  14      154.68      168.42     12.62 o 
  -5   2  14      150.87      137.15     11.92 o 
  -4   2  14       67.47       57.48     11.03 o 
  -3   2  14       47.14       38.77     11.35 o 
  -2   2  14       10.22       -6.58     28.99 o 
  -1   2  14       12.17       36.73     12.09 o 
   0   2  14       13.56       12.08     16.31 o 
   1   2  14       81.77       95.81     11.74 o 
   2   2  14        7.87       -0.11     11.17 o 
   3   2  14        4.70      -10.24     12.66 o 
   4   2  14        2.14       11.91     17.83 o 
 -16   3  14        6.35       16.46     15.96 o 
 -15   3  14        1.07       -9.37     14.03 o 
 -14   3  14       15.24       12.32     14.62 o 
 -13   3  14      173.88      215.38     25.52 o 
 -12   3  14      602.20      630.86     51.54 o 
 -11   3  14      158.96      150.16     27.01 o 
 -10   3  14       30.34       16.60     12.25 o 
  -9   3  14      175.88      172.47     18.83 o 
  -8   3  14       50.85       45.74     11.21 o 
  -7   3  14      330.92      348.58     44.85 o 
  -6   3  14      210.88      219.77     18.83 o 
  -5   3  14       52.09       33.28     11.70 o 
  -4   3  14      129.31      152.41     15.86 o 
  -3   3  14       43.74       46.91     12.60 o 
  -2   3  14       24.09       15.36     12.62 o 
  -1   3  14       69.53       58.55     15.12 o 
   0   3  14       22.50       20.12     13.65 o 
   1   3  14        4.62       -1.49     14.16 o 
   2   3  14        5.70       11.51     12.79 o 
   3   3  14       43.28       52.47     13.73 o 
 -15   4  14       25.20       34.50     17.35 o 
 -14   4  14       50.90       29.50     25.52 o 
 -13   4  14        1.30       13.37     28.50 o 
 -12   4  14       11.87       15.86     17.84 o 
 -11   4  14      349.40      301.32     23.29 o 
 -10   4  14       67.56       55.42     12.95 o 
  -9   4  14       51.77       65.21     12.62 o 
  -8   4  14        9.63        2.25     11.50 o 
  -7   4  14        0.28       -0.21     11.39 o 
  -6   4  14      207.65      207.12     28.25 o 
  -5   4  14      330.07      330.15     24.53 o 
  -4   4  14        8.02        2.65     11.70 o 
  -3   4  14       65.60       49.35     13.11 o 
  -2   4  14        0.03        4.63     13.14 o 
  -1   4  14       38.27       34.87     14.54 o 
   0   4  14      127.63       98.38     24.53 o 
   1   4  14       27.45       12.02     15.06 o 
   2   4  14       11.17       30.32     15.87 o 
 -13   5  14      230.93      254.24     26.76 o 
 -12   5  14       29.09       17.35     20.82 o 
 -11   5  14       32.80       35.44     13.67 o 
 -10   5  14       79.51       81.72     19.58 o 
  -9   5  14        4.94        7.91     13.11 o 
  -8   5  14      113.08      126.40     15.22 o 
  -7   5  14      175.73      224.80     16.64 o 
  -6   5  14       84.88       84.85     14.71 o 
  -5   5  14       43.07       48.84     13.84 o 
  -4   5  14       18.49       39.31     13.81 o 
  -3   5  14        9.29       37.36     15.36 o 
  -2   5  14       92.88      106.45     15.22 o 
  -1   5  14       56.44       34.54     15.22 o 
   0   5  14        7.61       27.75     21.81 o 
  -8   6  14       11.17        7.99     14.87 o 
  -7   6  14       93.02       91.65     15.77 o 
  -6   6  14       27.46       58.48     22.30 o 
  -5   6  14       22.48       43.61     21.81 o 
 -16   1  15       36.87       35.54     16.11 o 
 -15   1  15       18.49        1.33     14.00 o 
 -14   1  15       35.80       51.59     17.59 o 
 -13   1  15       55.40       50.53     14.00 o 
 -12   1  15      467.09      436.08     20.32 o 
 -11   1  15      529.45      517.90     20.15 o 
 -10   1  15       16.91        9.14     14.37 o 
  -9   1  15        3.28       16.60     10.86 o 
  -8   1  15        2.55        2.86     11.00 o 
  -7   1  15       96.18       96.37     12.09 o 
  -6   1  15       93.97       77.43     11.90 o 
  -5   1  15        2.38       11.40     16.35 o 
  -4   1  15       34.53       24.06     15.61 o 
  -3   1  15        6.75       -0.49     11.20 o 
  -2   1  15        0.48       -7.77     12.25 o 
  -1   1  15       12.82       19.14     10.76 o 
   0   1  15       47.38       53.06     20.32 o 
   1   1  15       25.21       23.05     14.87 o 
   2   1  15        1.66        9.78     15.41 o 
   3   1  15        2.87       -7.19     25.52 o 
 -16   2  15       15.89       13.88     24.28 o 
 -15   2  15       73.51       69.61     15.59 o 
 -14   2  15      412.91      364.01     19.08 o 
 -13   2  15      130.88      141.44     15.31 o 
 -12   2  15        4.73        1.75     13.26 o 
 -11   2  15        5.61        8.81     12.13 o 
 -10   2  15        5.72       -5.05     11.70 o 
  -9   2  15      237.02      260.62     29.49 o 
  -8   2  15      219.83      225.82     51.05 o 
  -7   2  15       31.96       28.25     17.35 o 
  -6   2  15       58.37       52.32     11.56 o 
  -5   2  15       50.18       43.34     17.35 o 
  -4   2  15        7.55       21.83     12.09 o 
  -3   2  15       52.97       54.77     12.97 o 
  -2   2  15       31.58       33.30     13.49 o 
  -1   2  15       44.93       51.28     13.49 o 
   0   2  15       19.73       25.90     13.30 o 
   1   2  15        6.98       -1.41     12.08 o 
   2   2  15       44.24       51.68     16.62 o 
 -15   3  15       20.51       57.99     25.77 o 
 -14   3  15       10.93        0.77     15.00 o 
 -13   3  15      114.75      132.61     28.50 o 
 -12   3  15       25.52       27.26     20.32 o 
 -11   3  15       60.44       54.61     13.61 o 
 -10   3  15        0.05       -0.50     17.84 o 
  -9   3  15       25.37       47.58     18.83 o 
  -8   3  15      167.01      150.66     20.82 o 
  -7   3  15       86.77      110.22     13.46 o 
  -6   3  15        4.09       -2.93     11.03 o 
  -5   3  15        0.12        5.04     12.09 o 
  -4   3  15        0.03      -11.14     12.09 o 
  -3   3  15      101.71       82.03     13.84 o 
  -2   3  15      119.69      108.16     15.07 o 
  -1   3  15        2.81       -3.03     13.81 o 
   0   3  15        4.60       14.50     14.00 o 
   1   3  15       24.47       41.75     16.43 o 
 -13   4  15       81.31       87.72     21.81 o 
 -12   4  15      121.86       94.16     22.30 o 
 -11   4  15      203.82      200.22     22.30 o 
 -10   4  15      447.37      449.51     29.24 o 
  -9   4  15        1.06        1.98     12.62 o 
  -8   4  15        1.05       -3.47     12.27 o 
  -7   4  15      132.27      148.55     14.89 o 
  -6   4  15        1.97       -8.74     13.11 o 
  -5   4  15      164.83      144.43     16.85 o 
  -4   4  15       77.00       77.33     14.37 o 
  -3   4  15       37.92       53.28     15.07 o 
  -2   4  15       52.97       78.94     15.41 o 
  -1   4  15       24.97        0.34     15.24 o 
   0   4  15        1.11      -20.82     20.82 o 
 -10   5  15       51.33       56.99     21.31 o 
  -9   5  15       13.46       26.84     14.16 o 
  -8   5  15       89.13       94.90     15.24 o 
  -7   5  15      230.72      260.69     25.28 o 
  -6   5  15       45.01       30.20     28.25 o 
  -5   5  15       51.68       37.84     15.24 o 
  -4   5  15      154.00      211.62     24.78 o 
  -3   5  15        9.98        5.45     21.81 o 
 -15   0  16      750.17      745.88     37.67 o 
 -14   0  16       70.62       64.43     21.81 o 
 -13   0  16       95.76      114.48     21.31 o 
 -12   0  16        2.23       -7.43     18.83 o 
 -11   0  16       24.14       23.29     18.34 o 
 -10   0  16       93.24      127.37     20.82 o 
  -9   0  16      415.40      414.32     26.27 o 
  -8   0  16       20.66       29.74     17.84 o 
  -7   0  16        0.26        0.50     16.85 o 
  -6   0  16       15.74       13.88     16.35 o 
  -5   0  16      230.48      266.63     22.80 o 
  -1   0  16        9.43      -18.34     18.34 o 
   0   0  16        0.05       12.39     21.81 o 
   1   0  16        0.28       28.74     23.79 o 
 -15   1  16      185.20      177.41     26.02 o 
 -14   1  16       53.91       63.86     15.17 o 
 -13   1  16       10.65       24.48     24.78 o 
 -12   1  16      301.51      336.74     18.40 o 
 -11   1  16        3.91        2.21     12.25 o 
 -10   1  16      128.93      126.91     21.31 o 
  -9   1  16        0.57       -4.43     12.79 o 
  -8   1  16       28.57       22.80     12.41 o 
  -7   1  16       57.82       67.60     15.12 o 
  -6   1  16       58.36       80.78     17.84 o 
  -5   1  16       75.60      106.55     19.82 o 
  -4   1  16       37.71       19.33     18.34 o 
  -3   1  16        4.91       15.02     12.95 o 
  -2   1  16       15.27       32.68     13.84 o 
  -1   1  16       26.58       25.28     20.82 o 
   0   1  16        1.83      -11.40     21.81 o 
 -14   2  16        2.27        6.56     15.17 o 
 -13   2  16        6.33        4.56     14.46 o 
 -12   2  16       34.18       56.78     13.97 o 
 -11   2  16      107.74      120.01     14.96 o 
 -10   2  16        6.84       -4.21     12.97 o 
  -9   2  16        1.54       31.22     18.83 o 
  -8   2  16       35.05       39.65     17.84 o 
  -7   2  16        1.42       16.35     18.34 o 
  -6   2  16       32.51       27.26     17.84 o 
  -5   2  16       61.42       50.09     28.74 o 
  -4   2  16       22.41        8.59     12.60 o 
  -3   2  16        7.43       32.44     20.57 o 
  -2   2  16        9.99       17.84     19.58 o 
  -1   2  16        2.00      -14.71     14.71 o 
   0   2  16       17.47       12.21     14.96 o 
 -13   3  16      235.78      237.89     28.74 o 
 -12   3  16        7.84       -6.44     18.83 o 
 -11   3  16       27.90       40.14     18.83 o 
 -10   3  16      231.89      191.80     23.29 o 
  -9   3  16        0.13       -9.91     19.33 o 
  -8   3  16      244.96      227.48     22.80 o 
  -7   3  16       65.63       72.85     21.31 o 
  -6   3  16       13.71       -0.25     12.97 o 
  -5   3  16      135.53      158.82     15.24 o 
  -4   3  16       40.02       84.49     28.99 o 
  -3   3  16        5.14      -12.89     14.02 o 
  -2   3  16        1.11      -11.57     14.89 o 
  -1   3  16        5.58        9.91     15.76 o 
  -9   4  16       27.97       45.10     20.32 o 
  -8   4  16       57.65       16.85     21.31 o 
  -7   4  16      140.18      173.42     21.06 o 
  -6   4  16       84.66       81.56     15.07 o 
  -5   4  16        1.61      -12.89     14.37 o 
  -4   4  16        3.03        7.32     15.06 o 
 -13   1  17      122.74       92.89     16.22 o 
 -12   1  17       75.32       70.32     15.94 o 
 -11   1  17        0.06       -4.21     13.81 o 
 -10   1  17       42.09       44.02     14.54 o 
  -9   1  17       36.78       50.44     13.81 o 
  -8   1  17       36.92       43.61     18.34 o 
  -7   1  17       45.98       40.64     18.83 o 
  -6   1  17       22.90       52.04     20.32 o 
  -5   1  17       52.80       45.10     20.32 o 
  -4   1  17       77.63      100.61     21.31 o 
  -2   1  17        9.81       -3.96     21.31 o 
 -12   2  17        0.08      -14.46     14.46 o 
 -11   2  17      163.86      176.93     23.79 o 
 -10   2  17      184.29      154.63     21.81 o 
  -9   2  17       22.00       23.79     18.83 o 
  -8   2  17       18.75       37.67     20.82 o 
  -7   2  17       32.84       44.60     21.31 o 
  -6   2  17        0.33       -1.49     20.32 o 
  -5   2  17       15.35       18.83     20.82 o 
  -4   2  17       20.80        8.92     20.82 o 
  -3   2  17       31.12       40.84     14.71 o 
  -9   3  17       87.84       82.27     21.81 o 
  -8   3  17        0.61      -10.90     20.82 o 
  -7   3  17        8.22        5.45     21.31 o 
  -6   3  17        3.02      -19.33     19.33 o 
  -9   0  18       27.70       33.70     21.31 o 
  -8   0  18        0.94        1.98     20.82 o 
                                                 
